# Supplementary material for: Can trophectoderm RNA analysis predict human blastocyst competency?
Source: Syst Biol Reprod Med. 2019 Jun 27;65(4):312–25. doi: 10.1080/19396368.2019.1625085 (PMC6816490; doi:10.1080/19396368.2019.1625085)
Supplement: Supplemental Material [file IAAN_A_1625085_SM9021.zip]

Archive with 13 entries (13 files):
- 2018 336.r2 Supplemental Figure 1 title and details.docx
- 2018 336.r2 Supplemental Figure 2 title and info.docx
- 2018 336.r2 Supplemental Figure 3 title and info.docx
- Ntostis_etal_suppl_Figure1.pdf
- Ntostis_etal_supplemental_Figure_2.pdf
- Ntostis_etal_supplemental_Figure_3.jpg
- Ntostis_etal_supplemental_Materials_and_Methods.docx
- Ntostis_etal_supplemental_Table_1.xlsx
- Ntostis_etal_supplemental_Table_2.xlsx
- Ntostis_etal_supplemental_Table_3.xlsx
- Ntostis_etal_supplemental_Table_4.xlsx
- Ntostis_etal_supplemental_Table_5.docx
- Upload_2018_336.r2_Supplemental_table_titles_and_info_material (5).docx
