# Supplementary material for: Can trophectoderm RNA analysis predict human blastocyst competency?
Source: Syst Biol Reprod Med. 2019 Jun 27;65(4):312–25. doi: 10.1080/19396368.2019.1625085 (PMC6816490; doi:10.1080/19396368.2019.1625085)
Supplement: Supplemental Material [file IAAN_A_1625085_SM9021.zip › Ntostis_etal_supplemental_Table_1.xlsx]

## Sheet: Suppl Table 1 CPM
Supplemental Table 1. Full list of TE transcripts identified by RNA sequencing and StringTie.
GeneID	Refseq/Stringtie	Chr	Start	End	Ass Gene Name	BRP_COMP_1	BRP_COMP_2	BRP_COMP_3	BRP_COMP_4	BRP_INCOMP_1	BRP_INCOMP_2	BRP_INCOMP_3	BRP_INCOMP_4
XLOC_003965	NR_024540	chr1	14362	29370	WASH7P	1.22697	1.21212	1.6822	2.57714	3.64991	1.73318	1.21921	2.69614
XLOC_000002	mergedTx.13.1	chr1	14419	16714	mergedTx.13	1.03065	1.04493	1.18985	2.57714	3.06592	1.46653	0.934728	2.19061
XLOC_003971	mergedTx.5.1	chr1	258419	259021	mergedTx.5	2.69933	0.585159	1.64117	1.74131	2.09262	1.11101	0.853448	1.13743
XLOC_003976	mergedTx.9.1	chr1	629617	630073	mergedTx.9	3.6809	5.6844	68.8471	22.9853	35.1365	1.6443	31.0086	21.3163
XLOC_000012	mergedTx.15.1	chr1	631012	633310	mergedTx.15	0.539865	0.334377	4.88248	4.31845	2.48194	0.133321	2.64162	1.26381
XLOC_000013	mergedTx.18.1	chr1	633871	634337	mergedTx.18	31.803	39.0803	136.135	193.982	133.733	17.9984	100.91	67.1928
XLOC_000021	mergedTx.41.1	chr1	825818	827522	mergedTx.41	0	2.17345	0.57441	6.68663	1.75196	0.666607	2.07266	0.379144
XLOC_003988	NR_024321	chr1	826206	827522	LINC00115	0	2.17345	0.57441	5.99011	1.75196	0.666607	1.9101	0.379144
XLOC_000022	mergedTx.43.6	chr1	827591	854379	mergedTx.43	7.31272	8.35941	14.7295	22.637	10.9497	18.265	19.548	14.1126
XLOC_000022	NR_047526,NR_047519,NR_047521,NR_047523,NR_047524,NR_047525	chr1	827591	854379	LINC01128	7.31272	8.35941	14.7295	22.637	10.9497	18.265	19.548	14.1126
XLOC_003989	mergedTx.44.3,mergedTx.44.2,mergedTx.44.1,mergedTx.44.5,mergedTx.44.4,mergedTx.44.8,mergedTx.44.7,mergedTx.44.6,mergedTx.44.9	chr1	827608	854747	mergedTx.44	7.31272	8.31762	13.6217	20.1992	10.0251	17.554	17.7598	14.1126
XLOC_000024	mergedTx.50.1,mergedTx.50.3,mergedTx.50.5,mergedTx.50.4	chr1	925741	959295	mergedTx.50	105.765	182.737	131.54	93.5432	79.4707	84.3924	125.538	255.164
XLOC_000024	NM_152486	chr1	925741	959295	SAMD11	105.765	182.737	131.54	93.5432	79.4707	84.3924	125.538	255.164
XLOC_003994	mergedTx.51.5,mergedTx.51.4,mergedTx.51.3,mergedTx.51.2,mergedTx.51.6	chr1	944203	959299	mergedTx.51	105.765	182.737	131.54	93.5432	79.422	84.3924	125.538	255.164
XLOC_003994	NM_015658	chr1	944203	959299	NOC2L	105.765	182.737	131.54	93.5432	79.422	84.3924	125.538	255.164
XLOC_000025	NM_198317	chr1	960587	965719	KLHL17	5.59497	2.38243	0.533381	2.50749	6.37518	0	0.365763	0.0421271
XLOC_003996	mergedTx.37.1	chr1	961828	965697	mergedTx.37	5.15326	2.17345	0.533381	2.50749	5.40187	0	0.365763	0
XLOC_003998	NM_021170,NM_001142467	chr1	998962	1000172	HES4	2.11038	3.00939	10.2573	13.7912	33.0439	0.577726	14.468	4.84462
XLOC_000027	mergedTx.46.1	chr1	998973	1000294	mergedTx.46	2.11038	3.00939	10.2573	13.7912	33.0439	0.577726	14.468	4.84462
XLOC_000030	NM_001305275,NM_198576	chr1	1020123	1056119	AGRN	0.147236	1.04493	1.64117	5.29359	7.88381	0	0.365763	1.22169
XLOC_004003	mergedTx.60.1	chr1	1051328	1055943	mergedTx.60	0.147236	0.0417971	1.27191	5.08463	5.06121	0	0.325123	1.22169
XLOC_004005	mergedTx.52.2,mergedTx.52.3,mergedTx.52.4	chr1	1081818	1116356	mergedTx.52	8.09798	11.327	7.38527	2.15923	23.8461	2.48867	6.70566	9.81562
XLOC_004005	NM_017891	chr1	1081818	1116356	C1orf159	8.09798	11.327	7.38527	2.15923	23.8461	2.48867	6.70566	9.81562
XLOC_000032	mergedTx.53.1,mergedTx.53.2,mergedTx.53.3,mergedTx.53.4	chr1	1081852	1116094	mergedTx.53	8.0489	11.2434	7.38527	2.15923	23.0674	2.48867	6.70566	9.81562
XLOC_004009	mergedTx.61.3,mergedTx.61.4	chr1	1216908	1232061	mergedTx.61	16.7849	16.4262	25.8895	16.6469	34.6498	2.66643	31.0899	44.7811
XLOC_004009	NM_016176,NM_016547	chr1	1216908	1232061	SDF4	16.7849	16.4262	25.8895	16.6469	34.6498	2.66643	31.0899	44.7811
XLOC_000040	mergedTx.62.1,mergedTx.62.2	chr1	1216919	1232048	mergedTx.62	16.7849	16.4262	25.8895	16.6469	34.6498	2.66643	31.0899	44.7811
XLOC_004010	mergedTx.63.1	chr1	1232218	1235040	mergedTx.63	1.52144	0.376174	5.33381	7.66177	4.03923	0	6.05541	8.13053
XLOC_000041	NM_080605	chr1	1232249	1235040	B3GALT6	1.52144	0.376174	5.33381	7.66177	4.03923	0	6.05541	8.13053
XLOC_004011	NM_001014980	chr1	1242446	1273854	FAM132A	79.1148	54.2526	42.8346	43.3935	45.3076	25.02	53.8485	81.3896
XLOC_004011	mergedTx.69.2,mergedTx.69.3,mergedTx.69.10,mergedTx.69.8,mergedTx.69.9,mergedTx.69.11,mergedTx.69.12,mergedTx.69.13,mergedTx.69.14,mergedTx.69.15,mergedTx.69.16,mergedTx.69.17,mergedTx.69.18	chr1	1242446	1273854	mergedTx.69	79.1148	54.2526	42.8346	43.3935	45.3076	25.02	53.8485	81.3896
XLOC_004011	NM_058167,NM_194315,NM_194457,NM_194458	chr1	1242446	1273854	UBE2J2	79.1148	54.2526	42.8346	43.3935	45.3076	25.02	53.8485	81.3896
XLOC_000042	mergedTx.70.1,mergedTx.70.2,mergedTx.70.3,mergedTx.70.4,mergedTx.70.5,mergedTx.70.6,mergedTx.70.7,mergedTx.70.10,mergedTx.70.9,mergedTx.70.8,mergedTx.70.11,mergedTx.70.12	chr1	1242472	1273847	mergedTx.70	79.1148	54.2526	42.8346	43.3935	45.3076	25.02	53.8485	81.3896
XLOC_004012	NM_030649	chr1	1292384	1307870	ACAP3	3.48458	3.80353	0.902644	0.139305	3.9419	0.0888809	2.76354	0
XLOC_004012	mergedTx.65.2,mergedTx.65.3,mergedTx.65.4	chr1	1292384	1307870	mergedTx.65	3.48458	3.80353	0.902644	0.139305	3.9419	0.0888809	2.76354	0
XLOC_000046	mergedTx.85.1,mergedTx.85.4,mergedTx.85.6,mergedTx.85.2,mergedTx.85.3,mergedTx.85.5,mergedTx.85.7,mergedTx.85.9,mergedTx.85.10	chr1	1308285	1324680	mergedTx.85	121.764	98.9337	82.9202	62.3389	93.1457	41.9518	102.292	83.3274
XLOC_000046	NM_153339	chr1	1308285	1324680	PUSL1	121.764	98.9337	82.9202	62.3389	93.1457	41.9518	102.292	83.3274
XLOC_004014	mergedTx.86.1,mergedTx.86.2,mergedTx.86.4,mergedTx.86.3,mergedTx.86.5,mergedTx.86.6,mergedTx.86.8,mergedTx.86.7,mergedTx.86.9,mergedTx.86.10,mergedTx.86.16,mergedTx.86.17	chr1	1308555	1324687	mergedTx.86	121.715	98.9337	82.9202	62.3389	93.1457	41.9518	102.292	83.3274
XLOC_004014	NM_001256456,NM_001256460,NM_001256462,NM_001256463,NM_017871	chr1	1308555	1324687	CPSF3L	121.715	98.9337	82.9202	62.3389	93.1457	41.9518	102.292	83.3274
XLOC_000047	NM_001029885	chr1	1324763	1328896	CPTP	14.2819	8.5266	6.52366	1.11444	20.6342	8.66589	11.3793	6.9931
XLOC_004016	mergedTx.89.2,mergedTx.89.3,mergedTx.89.1	chr1	1324884	1328872	mergedTx.89	14.2819	8.5266	6.52366	1.11444	20.6342	8.66589	11.3793	6.9931
XLOC_000048	mergedTx.71.1,mergedTx.71.3,mergedTx.71.4	chr1	1331346	1349086	mergedTx.71	11.3862	4.3469	2.25661	9.47273	8.85712	3.42191	4.18596	6.82459
XLOC_000048	NM_152228	chr1	1331346	1349086	TAS1R3	11.3862	4.3469	2.25661	9.47273	8.85712	3.42191	4.18596	6.82459
XLOC_004017	NM_004421	chr1	1335278	1349112	DVL1	11.3862	4.17971	2.25661	9.47273	8.85712	3.42191	4.18596	6.82459
XLOC_004017	mergedTx.72.2,mergedTx.72.3,mergedTx.72.4	chr1	1335278	1349112	mergedTx.72	11.3862	4.17971	2.25661	9.47273	8.85712	3.42191	4.18596	6.82459
XLOC_004019	NM_001282585,NM_001282584,NM_032348,NM_001282583,NM_001282582	chr1	1352689	1363541	MXRA8	2.40485	0.0417971	9.84703	0	2.5306	0	1.95074	8.76244
XLOC_000049	mergedTx.75.1	chr1	1352715	1358524	mergedTx.75	2.40485	0.0417971	9.76497	0	2.5306	0	1.95074	8.76244
XLOC_000050	mergedTx.76.2,mergedTx.76.1,mergedTx.76.3,mergedTx.76.4	chr1	1373719	1376290	mergedTx.76	301.834	224.074	227.754	288.849	326.399	190.25	272.859	264.263
XLOC_004020	mergedTx.77.4,mergedTx.77.3	chr1	1373730	1375438	mergedTx.77	301.196	224.074	227.425	288.849	325.28	190.25	272.859	264.263
XLOC_004020	NM_001127229,NM_017900,NM_001127230	chr1	1373730	1375438	AURKAIP1	301.196	224.074	227.425	288.849	325.28	190.25	272.859	264.263
XLOC_000051	mergedTx.92.1,mergedTx.92.2,mergedTx.92.3	chr1	1385238	1399339	mergedTx.92	65.5691	45.4334	20.0223	28.4182	100.202	26.6198	44.7044	24.518
XLOC_004021	mergedTx.93.1,mergedTx.93.3	chr1	1385711	1399338	mergedTx.93	65.2746	45.4334	20.0223	28.4182	100.202	26.6198	44.7044	24.518
XLOC_004021	NM_030937,NM_001039577	chr1	1385711	1399338	CCNL2	65.2746	45.4334	20.0223	28.4182	100.202	26.6198	44.7044	24.518
XLOC_000053	mergedTx.96.2,mergedTx.96.1,mergedTx.96.4,mergedTx.96.5,mergedTx.96.6,mergedTx.96.7,mergedTx.96.8,mergedTx.96.9	chr1	1399530	1407975	mergedTx.96	349.293	260.605	222.912	335.376	265.811	290.863	238.762	260.683
XLOC_000053	NR_015434	chr1	1399530	1407975	LOC148413	349.293	260.605	222.912	335.376	265.811	290.863	238.762	260.683
XLOC_004023	mergedTx.97.1	chr1	1399542	1401796	mergedTx.97	11.1899	16.677	5.08763	3.48262	11.9717	0.933249	4.38916	14.7024
XLOC_004024	mergedTx.98.1	chr1	1401896	1407313	mergedTx.98	337.514	243.05	216.84	332.033	253.206	289.752	233.56	243.705
XLOC_004024	NM_017971	chr1	1401896	1407313	MRPL20	337.514	243.05	216.84	332.033	253.206	289.752	233.56	243.705
XLOC_000057	NM_022834,NM_199121	chr1	1435523	1440746	VWA1	18.0119	3.34377	59.4104	16.0201	18.3955	3.55524	24.75	39.094
XLOC_000057	mergedTx.83.3,mergedTx.83.4,mergedTx.83.5,mergedTx.83.6	chr1	1435523	1440746	mergedTx.83	18.0119	3.34377	59.4104	16.0201	18.3955	3.55524	24.75	39.094
XLOC_004028	mergedTx.84.4,mergedTx.84.1,mergedTx.84.2,mergedTx.84.3,mergedTx.84.5,mergedTx.84.6,mergedTx.84.7,mergedTx.84.8	chr1	1435688	1440748	mergedTx.84	18.0119	3.34377	59.4104	16.0201	18.3955	3.55524	24.75	39.094
XLOC_000058	NM_001039211	chr1	1449689	1496189	ATAD3C	289.417	200.626	253.151	137.842	277.199	62.0833	299.032	313.805
XLOC_000058	mergedTx.105.2,mergedTx.105.3,mergedTx.105.4,mergedTx.105.7	chr1	1449689	1496189	mergedTx.105	289.417	200.626	253.151	137.842	277.199	62.0833	299.032	313.805
XLOC_000058	NM_031921,NM_001317238	chr1	1449689	1496189	ATAD3B	289.417	200.626	253.151	137.842	277.199	62.0833	299.032	313.805
XLOC_004030	mergedTx.107.1,mergedTx.107.2,mergedTx.107.4,mergedTx.107.3	chr1	1456223	1496189	mergedTx.107	276.804	195.443	242.852	137.703	266.735	60.3946	291.432	301.377
XLOC_004031	mergedTx.108.1	chr1	1471282	1478411	mergedTx.108	12.9077	5.14104	10.5445	0.0696524	10.5117	1.68874	8.77832	13.1015
XLOC_004033	mergedTx.99.1	chr1	1512116	1516089	mergedTx.99	1.81591	2.13165	0.656468	0.348262	3.84457	0.311083	1.01601	2.10636
XLOC_000059	NM_001170535,NM_018188,NM_001170536	chr1	1512143	1534673	ATAD3A	31.7048	38.1189	27.2024	24.5177	75.3341	8.1326	24.5874	54.007
XLOC_000059	mergedTx.100.3,mergedTx.100.5,mergedTx.100.6,mergedTx.100.7	chr1	1512143	1534673	mergedTx.100	31.7048	38.1189	27.2024	24.5177	75.3341	8.1326	24.5874	54.007
XLOC_004034	mergedTx.101.1	chr1	1520139	1524398	mergedTx.101	13.5948	16.2173	11.5292	2.50749	29.1993	1.91094	11.5012	23.6754
XLOC_004035	mergedTx.102.1,mergedTx.102.2,mergedTx.102.3	chr1	1525239	1534672	mergedTx.102	16.4904	21.4419	16.0835	21.6619	43.8476	5.91058	13.7364	29.826
XLOC_004037	NM_014188	chr1	1541673	1574882	SSU72	190.033	231.096	226.892	162.29	384.068	235.534	320.896	251.71
XLOC_000060	mergedTx.110.1	chr1	1541675	1574920	mergedTx.110	190.033	231.096	226.892	162.29	384.068	235.534	320.896	251.71
XLOC_004038	NM_001242659	chr1	1598008	1600096	C1orf233	0.588944	16.0083	8.61615	16.7862	22.9701	1.6443	24.7906	18.6623
XLOC_000064	mergedTx.115.7	chr1	1615415	1630610	mergedTx.115	24.3921	4.80666	4.59528	1.88062	5.98585	0.577726	5.89285	8.88882
XLOC_000064	NM_001170686,NM_001170687,NM_001170688,NM_080875,NR_033183,NM_001170689	chr1	1615415	1630610	MIB2	24.3921	4.80666	4.59528	1.88062	5.98585	0.577726	5.89285	8.88882
XLOC_004040	mergedTx.116.1,mergedTx.116.2,mergedTx.116.3	chr1	1615516	1630577	mergedTx.116	24.343	4.80666	4.59528	1.88062	5.98585	0.577726	5.89285	8.88882
XLOC_004041	NM_001291345,NM_001787,NM_033486,NM_033487,NM_033489,NM_033490	chr1	1635226	1659097	CDK11B	4.76063	3.46916	5.0466	8.4976	4.96388	0.222202	2.76354	6.57183
XLOC_000066	mergedTx.113.1	chr1	1636331	1637887	mergedTx.113	2.35578	2.42423	0.57441	6.47768	1.5573	0	0.934728	1.13743
XLOC_000067	mergedTx.114.1	chr1	1645126	1659298	mergedTx.114	2.25762	0.835941	4.14396	1.39305	3.01726	0.222202	1.78818	5.4344
XLOC_004042	mergedTx.124.3,mergedTx.124.5	chr1	1661478	1745999	mergedTx.124	0.147236	7.89965	1.02573	10.8658	3.40658	6.53275	5.08005	1.68508
XLOC_004042	NM_001110781,NM_001290264	chr1	1661478	1745999	SLC35E2B	0.147236	7.89965	1.02573	10.8658	3.40658	6.53275	5.08005	1.68508
XLOC_004042	NM_001199787,NM_182838	chr1	1661478	1745999	SLC35E2	0.147236	7.89965	1.02573	10.8658	3.40658	6.53275	5.08005	1.68508
XLOC_000068	mergedTx.125.1	chr1	1661493	1671621	mergedTx.125	0	4.97385	0.451322	3.90054	2.04395	6.13278	3.57635	0.210636
XLOC_004044	NM_001313896,NM_001313982,NM_024011,NM_033529,NR_132739,NR_132740	chr1	1702384	1724565	CDK11A	7.31272	12.4555	11.1189	22.9853	12.1664	4.26628	5.08005	9.18371
XLOC_000071	mergedTx.130.1,mergedTx.130.2	chr1	1702589	1724612	mergedTx.130	7.31272	12.4555	11.1189	22.9853	12.1664	4.26628	5.08005	9.18371
XLOC_004045	mergedTx.117.5,mergedTx.117.6,mergedTx.117.7	chr1	1751232	1780069	mergedTx.117	35.4348	31.2642	17.5195	34.6173	29.4913	1.55542	14.346	27.5933
XLOC_004045	NM_001198995,NM_023018,NM_001198993,NM_001198994	chr1	1751232	1780069	NADK	35.4348	31.2642	17.5195	34.6173	29.4913	1.55542	14.346	27.5933
XLOC_000074	mergedTx.118.1,mergedTx.118.2,mergedTx.118.3	chr1	1751268	1780134	mergedTx.118	35.4348	31.2642	17.5195	34.6173	29.4913	1.55542	14.346	27.5933
XLOC_004046	NM_001282538,NM_001282539,NM_002074	chr1	1785285	1891117	GNB1	109.053	128.86	144.136	81.9113	171.4	103.191	126.351	274.922
XLOC_004046	mergedTx.133.4,mergedTx.133.5,mergedTx.133.6,mergedTx.133.7,mergedTx.133.8,mergedTx.133.9,mergedTx.133.10	chr1	1785285	1891117	mergedTx.133	109.053	128.86	144.136	81.9113	171.4	103.191	126.351	274.922
XLOC_000075	mergedTx.134.1,mergedTx.134.3,mergedTx.134.2,mergedTx.134.4,mergedTx.134.6,mergedTx.134.5,mergedTx.134.7,mergedTx.134.8	chr1	1785301	1891076	mergedTx.134	109.053	128.86	144.136	81.9113	171.4	103.191	126.351	274.922
XLOC_004047	NM_178545	chr1	1917590	1919301	TMEM52	1.03065	0.71055	1.06676	4.87567	1.2653	0.0444404	2.64162	0.0421271
XLOC_004047	mergedTx.120.2,mergedTx.120.3	chr1	1917590	1919301	mergedTx.120	1.03065	0.71055	1.06676	4.87567	1.2653	0.0444404	2.64162	0.0421271
XLOC_000078	mergedTx.121.1,mergedTx.121.2	chr1	1917614	1919279	mergedTx.121	1.03065	0.71055	1.06676	4.87567	1.2653	0.0444404	2.64162	0.0421271
XLOC_004050	NM_001256945,NM_001282671,NM_001282672,NM_001282673,NM_001146310,NM_001256947,NM_182533,NR_046427,NM_001282670,NM_001256946	chr1	2050460	2212720	FAAP20	15.607	10.0731	8.94438	10.2389	23.7487	5.86614	16.5406	17.3985
XLOC_004050	mergedTx.156.1,mergedTx.156.2,mergedTx.156.12,mergedTx.156.13,mergedTx.156.14,mergedTx.156.15,mergedTx.156.17	chr1	2050460	2212720	mergedTx.156	15.607	10.0731	8.94438	10.2389	23.7487	5.86614	16.5406	17.3985
XLOC_000080	mergedTx.157.2	chr1	2050470	2185395	mergedTx.157	5.3005	3.92892	5.86719	0.139305	11.0957	0	9.55049	13.3122
XLOC_000080	NM_002744,NM_001033581,NM_001242874,NM_001033582	chr1	2050470	2185395	PRKCZ	5.3005	3.92892	5.86719	0.139305	11.0957	0	9.55049	13.3122
XLOC_000082	mergedTx.159.1,mergedTx.159.2,mergedTx.159.3,mergedTx.159.4,mergedTx.159.5	chr1	2189571	2194772	mergedTx.159	10.0611	6.14417	3.03617	10.0996	12.069	5.86614	6.9495	4.08633
XLOC_004055	NM_002617,NM_153818	chr1	2321253	2412571	PEX10	161.322	212.956	241.745	166.33	272.916	117.901	211.98	188.35
XLOC_004055	NM_024848,NM_001301060,NR_125361	chr1	2321253	2412571	MORN1	161.322	212.956	241.745	166.33	272.916	117.901	211.98	188.35
XLOC_004055	mergedTx.160.1,mergedTx.160.5,mergedTx.160.6,mergedTx.160.7,mergedTx.160.8,mergedTx.160.9,mergedTx.160.10,mergedTx.160.11	chr1	2321253	2412571	mergedTx.160	161.322	212.956	241.745	166.33	272.916	117.901	211.98	188.35
XLOC_000087	NM_007033	chr1	2391775	2405446	RER1	153.076	206.979	232.308	166.191	261.723	116.123	202.348	184.18
XLOC_000087	mergedTx.162.1,mergedTx.162.3,mergedTx.162.4,mergedTx.162.5,mergedTx.162.6,mergedTx.162.7	chr1	2391775	2405446	mergedTx.162	153.076	206.979	232.308	166.191	261.723	116.123	202.348	184.18
XLOC_000096	NM_014448	chr1	3454583	3481113	ARHGEF16	33.2753	9.52973	14.9347	11.4927	17.6656	0.177762	12.0295	22.8329
XLOC_000096	mergedTx.152.2,mergedTx.152.3	chr1	3454583	3481113	mergedTx.152	33.2753	9.52973	14.9347	11.4927	17.6656	0.177762	12.0295	22.8329
XLOC_004066	mergedTx.153.2,mergedTx.153.1,mergedTx.153.3,mergedTx.153.4,mergedTx.153.5	chr1	3454641	3481091	mergedTx.153	33.2753	9.52973	14.9347	11.4927	17.6656	0.177762	12.0295	22.8329
XLOC_000098	mergedTx.154.2,mergedTx.154.3	chr1	3624992	3630130	mergedTx.154	27.435	25.0364	16.6989	8.84586	21.8021	16.3096	20.6047	18.7466
XLOC_000098	NM_182752	chr1	3624992	3630130	TPRG1L	27.435	25.0364	16.6989	8.84586	21.8021	16.3096	20.6047	18.7466
XLOC_004069	mergedTx.155.2,mergedTx.155.1,mergedTx.155.3,mergedTx.155.4	chr1	3625024	3630111	mergedTx.155	27.435	25.0364	16.6989	8.84586	21.8021	16.3096	20.6047	18.7466
XLOC_004070	NM_017818	chr1	3630767	3650107	WRAP73	14.0365	28.3384	41.5627	29.1844	31.4379	25.4644	38.08	51.2266
XLOC_004070	mergedTx.165.3,mergedTx.165.2,mergedTx.165.4,mergedTx.165.5	chr1	3630767	3650107	mergedTx.165	14.0365	28.3384	41.5627	29.1844	31.4379	25.4644	38.08	51.2266
XLOC_000099	mergedTx.166.1,mergedTx.166.2,mergedTx.166.3,mergedTx.166.4	chr1	3630784	3650103	mergedTx.166	14.0365	28.3384	41.5627	29.1844	31.4379	25.4644	38.08	51.2266
XLOC_004073	mergedTx.173.1,mergedTx.173.7	chr1	3735883	3746771	mergedTx.173	1.3742	5.768	1.72323	15.1146	14.259	1.95538	5.77093	9.14158
XLOC_004073	NR_033712,NR_033708,NR_033709,NR_033710,NR_033711	chr1	3735883	3746771	TP73-AS1	1.3742	5.768	1.72323	15.1146	14.259	1.95538	5.77093	9.14158
XLOC_000102	mergedTx.174.1,mergedTx.174.2	chr1	3737165	3746942	mergedTx.174	1.3742	5.6844	0.287205	13.7912	12.7017	1.95538	5.64901	8.55181
XLOC_004075	NM_020710	chr1	3780220	3796504	LRRC47	69.9862	58.9339	38.0341	47.2244	60.7345	27.1531	33.447	144.58
XLOC_000105	mergedTx.168.1,mergedTx.168.2	chr1	3780228	3796427	mergedTx.168	69.9862	58.9339	38.0341	47.2244	60.7345	27.6864	33.447	144.58
XLOC_004076	NM_014704	chr1	3812081	3857233	CEP104	20.9566	29.6759	24.9048	8.6369	19.8068	27.4642	19.6293	10.3211
XLOC_004076	mergedTx.209.2	chr1	3812081	3857233	mergedTx.209	20.9566	29.6759	24.9048	8.6369	19.8068	27.4642	19.6293	10.3211
XLOC_000107	mergedTx.211.1,mergedTx.211.2,mergedTx.211.3,mergedTx.211.4,mergedTx.211.5,mergedTx.211.6	chr1	3814551	3857211	mergedTx.211	20.9566	28.0458	24.4535	8.6369	19.9042	27.7308	19.9544	10.3211
XLOC_000108	NM_001282669,NM_004402,NR_104222	chr1	3857267	3885397	DFFB	8.39245	21.6509	8.24689	11.8409	3.16326	14.7987	16.1342	9.0152
XLOC_000108	mergedTx.212.5,mergedTx.212.4,mergedTx.212.6	chr1	3857267	3885397	mergedTx.212	8.39245	21.6509	8.24689	11.8409	3.16326	14.7987	16.1342	9.0152
XLOC_004077	mergedTx.213.1,mergedTx.213.3,mergedTx.213.2,mergedTx.213.4	chr1	3857314	3885442	mergedTx.213	8.39245	21.6509	8.24689	11.8409	3.16326	14.7987	16.1342	9.0152
XLOC_004078	NM_207356	chr1	3889133	3900293	C1orf174	51.778	28.422	33.7671	20.8261	28.956	39.952	29.83	19.884
XLOC_004078	mergedTx.181.2,mergedTx.181.3	chr1	3889133	3900293	mergedTx.181	51.778	28.422	33.7671	20.8261	28.956	39.952	29.83	19.884
XLOC_000109	mergedTx.182.1,mergedTx.182.2,mergedTx.182.3	chr1	3889140	3900294	mergedTx.182	51.778	28.422	33.7671	20.8261	28.956	39.9075	29.83	19.884
XLOC_004093	NM_000983	chr1	6185020	6209532	RPL22	45.2014	26.9173	21.5404	108.867	30.2213	42.5739	24.181	27.6775
XLOC_004093	mergedTx.234.2,mergedTx.234.3,mergedTx.234.5,mergedTx.234.4,mergedTx.234.7,mergedTx.234.6,mergedTx.234.8,mergedTx.234.9	chr1	6185020	6209532	mergedTx.234	45.2014	26.9173	21.5404	108.867	30.2213	42.5739	24.181	27.6775
XLOC_004093	NR_125997	chr1	6185020	6209532	LOC102724450	45.2014	26.9173	21.5404	108.867	30.2213	42.5739	24.181	27.6775
XLOC_000126	mergedTx.235.1,mergedTx.235.2,mergedTx.235.3,mergedTx.235.4,mergedTx.235.5,mergedTx.235.7,mergedTx.235.6,mergedTx.235.8,mergedTx.235.11,mergedTx.235.10,mergedTx.235.12,mergedTx.235.13,mergedTx.235.14	chr1	6185029	6235986	mergedTx.235	107.777	117.742	147.377	218.848	127.017	82.5704	102.211	205.707
XLOC_000126	NM_207396	chr1	6185029	6235986	RNF207	107.777	117.742	147.377	218.848	127.017	82.5704	102.211	205.707
XLOC_004094	mergedTx.236.1,mergedTx.236.2,mergedTx.236.3,mergedTx.236.6,mergedTx.236.5,mergedTx.236.7,mergedTx.236.8,mergedTx.236.9,mergedTx.236.10,mergedTx.236.11	chr1	6220025	6235979	mergedTx.236	66.2071	90.8668	126.452	112.21	96.6983	40.0408	78.2733	179.799
XLOC_004094	NM_012405	chr1	6220025	6235979	ICMT	66.2071	90.8668	126.452	112.21	96.6983	40.0408	78.2733	179.799
XLOC_000127	NR_103534	chr1	6236149	6239421	LINC00337	4.41708	6.14417	8.08277	11.9802	13.1397	7.64376	7.03078	21.9904
XLOC_000127	mergedTx.238.2,mergedTx.238.1,mergedTx.238.4,mergedTx.238.5,mergedTx.238.3,mergedTx.238.6,mergedTx.238.8	chr1	6236149	6239421	mergedTx.238	4.41708	6.14417	8.08277	11.9802	13.1397	7.64376	7.03078	21.9904
XLOC_004095	mergedTx.237.2,mergedTx.237.1,mergedTx.237.3,mergedTx.237.4,mergedTx.237.5,mergedTx.237.6,mergedTx.237.7	chr1	6236149	6239412	mergedTx.237	4.51524	6.14417	8.1238	11.9802	13.1397	7.64376	7.03078	21.9904
XLOC_004097	mergedTx.207.5,mergedTx.207.6,mergedTx.207.7,mergedTx.207.8	chr1	6264272	6393766	mergedTx.207	23.4105	73.6882	43.1218	24.5177	55.6733	42.5739	75.1034	35.5132
XLOC_004097	NM_181866,NM_181865,NM_181864,NM_007274	chr1	6264272	6393766	ACOT7	23.4105	73.6882	43.1218	24.5177	55.6733	42.5739	75.1034	35.5132
XLOC_000130	mergedTx.208.1,mergedTx.208.2,mergedTx.208.3,mergedTx.208.6,mergedTx.208.4,mergedTx.208.5	chr1	6264280	6393460	mergedTx.208	23.3614	73.4793	43.0807	24.5177	55.7706	43.3294	75.6317	36.6927
XLOC_000131	mergedTx.205.1,mergedTx.205.2,mergedTx.205.3,mergedTx.205.4	chr1	6413056	6419915	mergedTx.205	6.03668	0.71055	0.861615	0.208957	9.2951	0	6.42118	23.8439
XLOC_004098	mergedTx.206.1,mergedTx.206.2	chr1	6413074	6419919	mergedTx.206	6.03668	0.71055	0.861615	0.208957	9.2951	0	6.42118	23.8439
XLOC_004098	NM_019089	chr1	6413074	6419919	HES2	6.03668	0.71055	0.861615	0.208957	9.2951	0	6.42118	23.8439
XLOC_004101	NM_001265593,NM_001042665,NM_001042664,NM_001265594,NM_020631,NM_001265592,NM_001042663,NM_198681	chr1	6461154	6520061	PLEKHG5	0.0981573	0.417971	1.395	0	13.7723	0.0444404	4.38916	6.9931
XLOC_004101	mergedTx.221.1,mergedTx.221.16	chr1	6461154	6520061	mergedTx.221	0.0981573	0.417971	1.395	0	13.7723	0.0444404	4.38916	6.9931
XLOC_004101	NM_003790,NM_148965,NM_148966,NM_148967,NM_148970,NM_001039664	chr1	6461154	6520061	TNFRSF25	0.0981573	0.417971	1.395	0	13.7723	0.0444404	4.38916	6.9931
XLOC_000133	mergedTx.222.1,mergedTx.222.2	chr1	6461176	6466179	mergedTx.222	0.0490787	0	1.23088	0	12.8477	0.0444404	3.16995	4.29697
XLOC_004102	mergedTx.216.2,mergedTx.216.3,mergedTx.216.4,mergedTx.216.5,mergedTx.216.6	chr1	6521347	6554513	mergedTx.216	19.4842	29.6341	12.596	29.8112	36.0611	33.8192	14.8337	26.0767
XLOC_004102	NM_024654	chr1	6521347	6554513	NOL9	19.4842	29.6341	12.596	29.8112	36.0611	33.8192	14.8337	26.0767
XLOC_000137	mergedTx.217.1,mergedTx.217.2,mergedTx.217.3,mergedTx.217.4	chr1	6521367	6554467	mergedTx.217	19.2388	28.1712	11.7344	29.8112	36.0124	33.2859	14.7118	25.6554
XLOC_000140	NM_001278647,NM_001278648,NM_005341	chr1	6579991	6589280	ZBTB48	5.79128	4.17971	9.84703	11.632	3.35792	0.177762	4.26724	7.07736
XLOC_004104	mergedTx.230.1,mergedTx.230.4,mergedTx.230.2,mergedTx.230.3,mergedTx.230.5	chr1	6579996	6589243	mergedTx.230	5.79128	4.17971	9.84703	11.632	3.35792	0.266643	4.26724	10.1526
XLOC_004105	NM_014851	chr1	6590724	6602898	KLHL21	16.0978	20.3134	12.1036	4.66671	15.1836	10.4435	6.21798	1.26381
XLOC_004105	mergedTx.214.2	chr1	6590724	6602898	mergedTx.214	16.0978	20.3134	12.1036	4.66671	15.1836	10.4435	6.21798	1.26381
XLOC_000141	mergedTx.215.1,mergedTx.215.2	chr1	6590735	6602869	mergedTx.215	16.0978	20.3134	12.1036	4.66671	15.1836	10.4435	6.21798	1.26381
XLOC_000142	NM_153812	chr1	6613696	6624033	PHF13	3.58274	0.0417971	4.18499	7.1742	11.3391	5.15509	2.27586	18.7887
XLOC_004106	mergedTx.240.1	chr1	6613743	6623975	mergedTx.240	3.58274	0.0417971	4.18499	7.1742	11.3391	5.15509	2.27586	18.7887
XLOC_000143	mergedTx.262.2,mergedTx.262.5,mergedTx.262.6,mergedTx.262.8,mergedTx.262.7,mergedTx.262.9,mergedTx.262.10,mergedTx.262.11	chr1	6624865	6701842	mergedTx.262	90.4029	178.306	84.3562	78.7073	107.551	66.0385	121.311	129.625
XLOC_000143	NM_001195753,NM_001195752,NM_138350	chr1	6624865	6701842	THAP3	90.4029	178.306	84.3562	78.7073	107.551	66.0385	121.311	129.625
XLOC_004107	mergedTx.263.1,mergedTx.263.2,mergedTx.263.3	chr1	6625152	6633538	mergedTx.263	14.0856	12.4555	8.08277	19.9903	13.9183	1.06657	7.84359	9.26797
XLOC_004108	NM_018198	chr1	6634168	6701842	DNAJC11	76.3173	165.851	76.4786	59.7618	93.6324	64.9719	113.59	121.2
XLOC_004108	mergedTx.264.1,mergedTx.264.3,mergedTx.264.4,mergedTx.264.5,mergedTx.264.6,mergedTx.264.7	chr1	6634168	6701842	mergedTx.264	76.3173	165.851	76.4786	59.7618	93.6324	64.9719	113.59	121.2
XLOC_000149	NM_001195563,NM_001242701,NR_038934,NM_015215	chr1	6785324	7769706	CAMTA1	42.5512	29.6759	27.0383	39.284	36.0611	31.9082	21.8645	23.3806
XLOC_000149	mergedTx.245.1	chr1	6785324	7769706	mergedTx.245	42.5512	29.6759	27.0383	39.284	36.0611	31.9082	21.8645	23.3806
XLOC_004112	mergedTx.246.2,mergedTx.246.1	chr1	6785438	6888188	mergedTx.246	42.2076	29.3833	26.8331	39.075	35.6231	31.5972	21.7832	23.2963
XLOC_000155	NM_004781	chr1	7771269	7781432	VAMP3	71.3604	53.1659	42.7525	46.5278	41.8036	41.4629	57.1404	77.893
XLOC_004122	mergedTx.243.1	chr1	7771269	7781421	mergedTx.243	71.3604	53.1659	42.7525	46.5278	41.8036	41.4629	57.1404	77.893
XLOC_000156	mergedTx.272.6,mergedTx.272.7	chr1	7784429	7845180	mergedTx.272	9.22679	1.83907	11.4472	2.7861	11.8257	24.8867	13.6145	27.5933
XLOC_000156	NM_001289861,NM_001289862,NM_001289863,NM_001289864,NM_016831	chr1	7784429	7845180	PER3	9.22679	1.83907	11.4472	2.7861	11.8257	24.8867	13.6145	27.5933
XLOC_004123	mergedTx.273.1,mergedTx.273.2,mergedTx.273.3	chr1	7784652	7845157	mergedTx.273	9.22679	1.83907	11.4472	2.7861	11.8257	24.8867	13.6145	27.5933
XLOC_004127	mergedTx.279.1,mergedTx.279.2,mergedTx.279.3,mergedTx.279.4,mergedTx.279.5,mergedTx.279.6	chr1	7961627	7985280	mergedTx.279	269.196	281.253	236.985	324.789	233.01	288.507	224.701	180.22
XLOC_000158	mergedTx.280.3,mergedTx.280.4,mergedTx.280.5	chr1	7961654	7985282	mergedTx.280	269.196	281.253	236.985	324.789	233.01	288.507	224.701	180.22
XLOC_000158	NM_001123377,NM_007262	chr1	7961654	7985282	PARK7	269.196	281.253	236.985	324.789	233.01	288.507	224.701	180.22
XLOC_004129	NM_018948	chr1	8011719	8026333	ERRFI1	24.6375	19.2267	2.17455	7.59212	2.72527	15.643	10.0382	0.210636
XLOC_000159	mergedTx.276.1	chr1	8011752	8026309	mergedTx.276	24.6375	19.2267	2.17455	7.59212	2.72527	15.643	10.0382	0.210636
XLOC_004134	NM_001042682,NM_001042681,NM_012102	chr1	8352404	8817640	RERE	2.84656	11.745	10.2163	9.19412	15.9623	9.59914	2.96675	20.1368
XLOC_004134	mergedTx.332.5,mergedTx.332.4,mergedTx.332.6,mergedTx.332.7	chr1	8352404	8817640	mergedTx.332	2.84656	11.745	10.2163	9.19412	15.9623	9.59914	2.96675	20.1368
XLOC_000163	mergedTx.333.1	chr1	8352416	8355560	mergedTx.333	1.91407	3.88713	7.05704	5.5722	13.5777	2.44422	1.34113	15.25
XLOC_000164	mergedTx.334.1,mergedTx.334.2,mergedTx.334.4,mergedTx.334.3,mergedTx.334.5	chr1	8361271	8703352	mergedTx.334	0.932495	7.85785	2.95411	3.41297	2.09262	6.88827	1.50369	4.88675
XLOC_000172	mergedTx.347.1	chr1	8582448	8585296	mergedTx.347	5.59497	0	1.14882	7.66177	1.2653	0.0444404	0	0
XLOC_004149	NM_001201483,NM_001428	chr1	8861000	8879092	ENO1	2447.21	2347.57	1928.34	1313.58	1644.5	1969.82	2298.05	1926.73
XLOC_004149	mergedTx.301.1,mergedTx.301.4,mergedTx.301.5	chr1	8861000	8879092	mergedTx.301	2447.21	2347.57	1928.34	1313.58	1644.5	1969.82	2298.05	1926.73
XLOC_000188	mergedTx.302.2,mergedTx.302.1,mergedTx.302.3,mergedTx.302.4,mergedTx.302.5	chr1	8861005	8878758	mergedTx.302	2445.83	2347.16	1928.29	1313.16	1644.41	1969.56	2297.07	1926.73
XLOC_004150	NR_106786	chr1	8866502	8866590	MIR6728	4.76063	6.72933	4.55425	1.25374	4.03923	4.71069	5.52709	4.5076
XLOC_004153	mergedTx.290.1,mergedTx.290.2	chr1	8905053	8908648	mergedTx.290	0.0981573	0	1.35397	1.60201	14.989	2.0887	0.0406404	5.13951
XLOC_004162	NR_132742	chr1	9148011	9192052	MIR34AHG	0.687101	0.0417971	1.31294	0.27861	1.60596	4.62181	0	5.72929
XLOC_004162	mergedTx.305.1	chr1	9148011	9192052	mergedTx.305	0.687101	0.0417971	1.31294	0.27861	1.60596	4.62181	0	5.72929
XLOC_004162	NR_029610	chr1	9148011	9192052	MIR34A	0.687101	0.0417971	1.31294	0.27861	1.60596	4.62181	0	5.72929
XLOC_004164	mergedTx.314.1,mergedTx.314.2,mergedTx.314.3,mergedTx.314.4	chr1	9292862	9369511	mergedTx.314	54.1338	20.7731	14.8936	4.03984	33.8712	1.77762	10.7697	1.05318
XLOC_000201	mergedTx.315.1,mergedTx.315.3,mergedTx.315.4	chr1	9292882	9369479	mergedTx.315	54.1338	20.7731	14.8936	4.03984	33.8712	1.77762	10.7697	1.05318
XLOC_000201	NM_025106	chr1	9292882	9369479	SPSB1	54.1338	20.7731	14.8936	4.03984	33.8712	1.77762	10.7697	1.05318
XLOC_004170	mergedTx.322.2,mergedTx.322.3,mergedTx.322.1,mergedTx.322.4,mergedTx.322.5,mergedTx.322.6	chr1	9539442	9585120	mergedTx.322	60.8575	62.612	22.1968	29.0451	29.102	22.8868	40.3152	42.8433
XLOC_000204	NM_032315	chr1	9539469	9582749	SLC25A33	59.7287	62.5284	22.0738	29.0451	28.08	22.8868	39.7869	42.8433
XLOC_000204	mergedTx.323.3,mergedTx.323.1,mergedTx.323.2,mergedTx.323.5,mergedTx.323.6	chr1	9539469	9582749	mergedTx.323	59.7287	62.5284	22.0738	29.0451	28.08	22.8868	39.7869	42.8433
XLOC_000205	NM_001010866,NM_001130924	chr1	9588874	9614858	TMEM201	0.196315	7.1473	6.68777	9.33343	15.9623	2.71087	3.69827	14.8287
XLOC_000205	mergedTx.324.1	chr1	9588874	9614858	mergedTx.324	0.196315	7.1473	6.68777	9.33343	15.9623	2.71087	3.69827	14.8287
XLOC_004171	mergedTx.325.1	chr1	9588930	9610584	mergedTx.325	0	1.04493	1.64117	0.0696524	3.79591	0	0.0406404	5.60291
XLOC_000210	NM_005026	chr1	9651732	9823949	PIK3CD	6.96917	7.98324	13.95	14.836	32.4599	6.0439	6.5431	22.538
XLOC_000210	mergedTx.373.1,mergedTx.373.3	chr1	9651732	9823949	mergedTx.373	6.96917	7.98324	13.95	14.836	32.4599	6.0439	6.5431	22.538
XLOC_004178	NM_001009566,NM_001302883,NM_014944	chr1	9729021	9824526	CLSTN1	6.96917	7.98324	12.596	13.0947	30.3186	3.02195	6.5431	22.538
XLOC_004178	mergedTx.378.4,mergedTx.378.5	chr1	9729021	9824526	mergedTx.378	6.96917	7.98324	12.596	13.0947	30.3186	3.02195	6.5431	22.538
XLOC_004180	mergedTx.327.3	chr1	9848276	9910258	mergedTx.327	0.588944	5.43362	0.779556	1.25374	3.35792	1.37765	0.731527	2.14848
XLOC_004180	NM_001012329,NM_020248	chr1	9848276	9910258	CTNNBIP1	0.588944	5.43362	0.779556	1.25374	3.35792	1.37765	0.731527	2.14848
XLOC_000213	mergedTx.328.1,mergedTx.328.2	chr1	9850135	9910258	mergedTx.328	0.588944	4.89026	0.779556	1.25374	3.35792	1.37765	0.731527	2.14848
XLOC_004181	mergedTx.381.6,mergedTx.381.7	chr1	9922113	9943427	mergedTx.381	77.0044	48.5264	30.813	38.3785	33.1899	57.0171	42.9975	51.0581
XLOC_004181	NM_001316975,NM_001316973,NM_001316974,NM_001316976,NM_032368	chr1	9922113	9943427	LZIC	77.0044	48.5264	30.813	38.3785	33.1899	57.0171	42.9975	51.0581
XLOC_000214	mergedTx.382.2,mergedTx.382.1,mergedTx.382.3,mergedTx.382.5,mergedTx.382.4	chr1	9922138	9943418	mergedTx.382	75.5321	48.4428	30.813	33.6421	33.1412	57.0171	42.8349	50.8896
XLOC_000215	mergedTx.383.4,mergedTx.383.5,mergedTx.383.6,mergedTx.383.7	chr1	9942923	9985498	mergedTx.383	1.42328	0.919536	5.99027	0.696524	5.69386	15.0209	6.42118	0.547653
XLOC_000215	NM_001297778,NM_001297779,NM_022787	chr1	9942923	9985498	NMNAT1	1.42328	0.919536	5.99027	0.696524	5.69386	15.0209	6.42118	0.547653
XLOC_004182	mergedTx.384.5,mergedTx.384.4,mergedTx.384.2,mergedTx.384.3,mergedTx.384.1,mergedTx.384.6	chr1	9943475	9996843	mergedTx.384	0.785259	0.919536	5.08763	0.0696524	4.91521	13.1099	5.56773	0.421271
XLOC_004184	mergedTx.330.1,mergedTx.330.2	chr1	9997183	10016019	mergedTx.330	0.441708	8.6102	4.3491	54.5379	28.3233	24.6644	47.2241	72.8378
XLOC_000218	NM_052960	chr1	9997197	10016020	RBP7	0.441708	8.6102	4.3491	54.5379	28.3233	24.6644	47.2241	72.8378
XLOC_000218	mergedTx.331.1	chr1	9997197	10016020	mergedTx.331	0.441708	8.6102	4.3491	54.5379	28.3233	24.6644	47.2241	72.8378
XLOC_000219	NM_001105562,NM_006048	chr1	10032983	10181238	UBE4B	5.0551	20.188	20.6377	9.75134	16.8383	20.9759	26.0911	86.2763
XLOC_004186	mergedTx.389.1,mergedTx.389.2,mergedTx.389.3,mergedTx.389.4,mergedTx.389.5	chr1	10033093	10181226	mergedTx.389	5.0551	20.2298	20.6788	9.75134	17.2762	21.3759	26.0911	86.2763
XLOC_000221	NM_001304451,NM_002631,NM_001304452	chr1	10210543	10420132	PGD	86.4275	122.465	77.012	192.38	91.7344	111.012	107.25	119.936
XLOC_000221	mergedTx.443.1,mergedTx.443.2,mergedTx.443.3,mergedTx.443.6,mergedTx.443.9,mergedTx.443.10	chr1	10210543	10420132	mergedTx.443	86.4275	122.465	77.012	192.38	91.7344	111.012	107.25	119.936
XLOC_000221	NM_183416,NM_015074	chr1	10210543	10420132	KIF1B	86.4275	122.465	77.012	192.38	91.7344	111.012	107.25	119.936
XLOC_004188	mergedTx.444.1,mergedTx.444.2	chr1	10210546	10303621	mergedTx.444	4.61339	0.0417971	7.91865	7.94038	4.67189	6.0439	12.1515	2.9489
XLOC_004189	mergedTx.448.1	chr1	10304493	10308579	mergedTx.448	4.31892	4.13791	1.51808	9.68169	3.79591	7.24379	1.82882	0.505525
XLOC_004192	mergedTx.452.1,mergedTx.452.2,mergedTx.452.3,mergedTx.452.4,mergedTx.452.5,mergedTx.452.6	chr1	10377072	10420126	mergedTx.452	76.5136	113.563	66.5905	173.574	81.5147	94.9692	87.1329	106.624
XLOC_000226	mergedTx.453.1,mergedTx.453.2,mergedTx.453.3,mergedTx.453.4,mergedTx.453.5,mergedTx.453.6,mergedTx.453.7,mergedTx.453.9,mergedTx.453.8,mergedTx.453.10,mergedTx.453.11	chr1	10386770	10472561	mergedTx.453	82.6485	82.9254	50.0968	142.788	73.1442	156.519	103.308	66.603
XLOC_000227	mergedTx.454.5,mergedTx.454.6,mergedTx.454.7,mergedTx.454.11	chr1	10430102	10452003	mergedTx.454	34.6495	26.9591	20.1454	42.6969	37.7157	29.6418	33.4064	31.8902
XLOC_000227	NM_001302	chr1	10430102	10452003	CORT	34.6495	26.9591	20.1454	42.6969	37.7157	29.6418	33.4064	31.8902
XLOC_000227	NM_199294,NR_036462	chr1	10430102	10452003	APITD1	34.6495	26.9591	20.1454	42.6969	37.7157	29.6418	33.4064	31.8902
XLOC_000227	NM_001270517,NM_198544,NM_199006,NM_001243768,NR_037187	chr1	10430102	10452003	APITD1-CORT	34.6495	26.9591	20.1454	42.6969	37.7157	29.6418	33.4064	31.8902
XLOC_004193	mergedTx.455.3,mergedTx.455.2,mergedTx.455.1,mergedTx.455.4,mergedTx.455.5	chr1	10430362	10451640	mergedTx.455	34.6495	26.9591	20.1454	42.6969	36.6451	29.6418	33.4064	31.8902
XLOC_004194	mergedTx.457.1,mergedTx.457.2,mergedTx.457.3,mergedTx.457.4,mergedTx.457.5,mergedTx.457.6,mergedTx.457.7,mergedTx.457.10	chr1	10456544	10472544	mergedTx.457	82.5012	82.9672	49.6454	142.091	73.1929	156.653	103.145	66.603
XLOC_004194	NM_004401,NM_213566	chr1	10456544	10472544	DFFA	82.5012	82.9672	49.6454	142.091	73.1929	156.653	103.145	66.603
XLOC_004195	mergedTx.401.1,mergedTx.401.2,mergedTx.401.3,mergedTx.401.4	chr1	10474909	10630186	mergedTx.401	3.82814	4.13791	3.32337	0.0696524	7.34849	3.19971	4.38916	12.6381
XLOC_000229	NM_004565	chr1	10474936	10630761	PEX14	3.97537	4.68127	2.42073	0.835829	8.61379	3.28859	4.4298	13.3543
XLOC_000229	mergedTx.402.1,mergedTx.402.3	chr1	10474936	10630761	mergedTx.402	3.97537	4.68127	2.42073	0.835829	8.61379	3.28859	4.4298	13.3543
XLOC_004202	mergedTx.399.1,mergedTx.399.2	chr1	11012496	11024034	mergedTx.399	99.826	102.152	107.456	125.026	102.879	207.181	116.557	181.147
XLOC_000233	NM_007375	chr1	11012622	11024019	TARDBP	99.7278	102.11	107.456	125.026	102.879	207.181	116.557	181.147
XLOC_000233	mergedTx.400.2	chr1	11012622	11024019	mergedTx.400	99.7278	102.11	107.456	125.026	102.879	207.181	116.557	181.147
XLOC_000237	mergedTx.410.1,mergedTx.410.2,mergedTx.410.3,mergedTx.410.4,mergedTx.410.5,mergedTx.410.6	chr1	11054589	11060043	mergedTx.410	921.894	1030.47	838.885	714.425	855.685	526.353	1063.07	885.428
XLOC_004205	mergedTx.411.1,mergedTx.411.3,mergedTx.411.4,mergedTx.411.5	chr1	11054592	11059991	mergedTx.411	921.894	1030.47	838.885	714.425	855.685	526.353	1063.07	885.428
XLOC_004205	NM_003132	chr1	11054592	11059991	SRM	921.894	1030.47	838.885	714.425	855.685	526.353	1063.07	885.428
XLOC_004208	mergedTx.416.1,mergedTx.416.4,mergedTx.416.5	chr1	11066613	11102089	mergedTx.416	41.9623	144.743	71.9654	20.8957	59.0799	138.254	108.225	90.4891
XLOC_004208	NM_001001998,NM_002685	chr1	11066613	11102089	EXOSC10	41.9623	144.743	71.9654	20.8957	59.0799	138.254	108.225	90.4891
XLOC_000239	mergedTx.417.1,mergedTx.417.2,mergedTx.417.3	chr1	11066624	11102078	mergedTx.417	42.0113	144.952	71.9654	20.8957	59.0799	138.565	108.266	90.4891
XLOC_004209	NM_004958	chr1	11106531	11262551	MTOR	27.7294	33.0197	24.0842	43.881	76.7941	33.2859	24.1404	14.913
XLOC_004209	mergedTx.461.2	chr1	11106531	11262551	mergedTx.461	27.7294	33.0197	24.0842	43.881	76.7941	33.2859	24.1404	14.913
XLOC_000240	NR_046600	chr1	11106539	11210894	MTOR-AS1	18.11	32.8525	10.3394	35.3834	51.9261	26.3532	7.72167	9.39435
XLOC_000240	mergedTx.462.1,mergedTx.462.2,mergedTx.462.3	chr1	11106539	11210894	mergedTx.462	18.11	32.8525	10.3394	35.3834	51.9261	26.3532	7.72167	9.39435
XLOC_000243	mergedTx.466.1,mergedTx.466.2	chr1	11212422	11262540	mergedTx.466	9.96297	0.167188	13.7448	8.4976	24.9167	6.93271	16.4593	5.51865
XLOC_004211	mergedTx.418.1,mergedTx.418.2	chr1	11273177	11298010	mergedTx.418	12.7605	13.9602	22.0738	0.348262	25.2574	10.8879	19.8325	38.1672
XLOC_000245	NM_013319	chr1	11273198	11297937	UBIAD1	17.0303	18.5161	37.9521	7.0349	36.9371	14.6653	28.4889	47.056
XLOC_000245	mergedTx.419.1,mergedTx.419.3	chr1	11273198	11297937	mergedTx.419	17.0303	18.5161	37.9521	7.0349	36.9371	14.6653	28.4889	47.056
XLOC_004215	NM_012168	chr1	11648361	11654831	FBXO2	0	8.31762	0.902644	0.348262	1.21664	0.0444404	1.82882	3.58081
XLOC_000254	NM_001304791,NM_183412,NM_001014765,NM_001304790,NM_033182,NM_183413,NR_130909	chr1	11648398	11663327	FBXO44	0.343551	8.35941	2.01043	1.25374	2.38461	0.0444404	1.86946	10.0684
XLOC_000254	mergedTx.428.1	chr1	11648398	11663327	mergedTx.428	0.343551	8.35941	2.01043	1.25374	2.38461	0.0444404	1.86946	10.0684
XLOC_004217	mergedTx.430.1,mergedTx.430.2	chr1	11664084	11674328	mergedTx.430	15.0671	7.43988	10.3804	2.01992	16.3029	15.5097	20.0763	5.18164
XLOC_000255	NM_018438	chr1	11664093	11674352	FBXO6	15.0671	7.43988	10.3804	2.01992	16.3029	15.5097	20.0763	5.18164
XLOC_004218	NM_006341,NM_001127325	chr1	11674480	11691621	MAD2L2	65.4709	28.0458	20.3095	24.1694	40.0517	26.9309	33.9753	19.4627
XLOC_004218	mergedTx.432.3	chr1	11674480	11691621	mergedTx.432	65.4709	28.0458	20.3095	24.1694	40.0517	26.9309	33.9753	19.4627
XLOC_000256	NM_198545	chr1	11674488	11720279	DRAXIN	65.4709	28.0458	20.3095	24.1694	40.0517	26.9309	33.9753	19.4627
XLOC_000256	mergedTx.433.1,mergedTx.433.2,mergedTx.433.3	chr1	11674488	11720279	mergedTx.433	65.4709	28.0458	20.3095	24.1694	40.0517	26.9309	33.9753	19.4627
XLOC_000257	NM_001040194,NM_001040195,NM_001040196,NM_001040197,NM_020350	chr1	11736085	11750771	AGTRAP	11.0427	11.4106	14.3602	21.1047	65.1144	4.13296	10.2414	14.2811
XLOC_004219	mergedTx.437.1,mergedTx.437.2,mergedTx.437.3	chr1	11736092	11750755	mergedTx.437	11.0427	11.4106	14.3602	21.1047	65.1144	4.13296	10.2414	14.2811
XLOC_000258	NM_001010881	chr1	11762193	11805923	C1orf167	0.785259	19.3938	2.95411	8.28864	5.30454	0	3.94212	0
XLOC_000258	mergedTx.469.2,mergedTx.469.3,mergedTx.469.5,mergedTx.469.4	chr1	11762193	11805923	mergedTx.469	0.785259	19.3938	2.95411	8.28864	5.30454	0	3.94212	0
XLOC_004221	mergedTx.471.2,mergedTx.471.3	chr1	11785730	11806103	mergedTx.471	0.588944	19.4774	2.95411	11.9802	5.30454	0.266643	4.06404	0
XLOC_004221	NM_005957	chr1	11785730	11806103	MTHFR	0.588944	19.4774	2.95411	11.9802	5.30454	0.266643	4.06404	0
XLOC_000259	NR_037806	chr1	11806096	11847616	NPPA-AS1	13.5457	3.92892	3.61058	7.52246	0.0973309	0.311083	1.99138	0
XLOC_000259	mergedTx.472.4	chr1	11806096	11847616	mergedTx.472	13.5457	3.92892	3.61058	7.52246	0.0973309	0.311083	1.99138	0
XLOC_000259	NM_001256959,NM_001286,NR_046428	chr1	11806096	11847616	CLCN6	13.5457	3.92892	3.61058	7.52246	0.0973309	0.311083	1.99138	0
XLOC_004222	mergedTx.473.2,mergedTx.473.1	chr1	11806234	11840830	mergedTx.473	12.9077	1.17032	2.46176	7.31351	0.0973309	0.311083	0.812807	0
XLOC_004229	NM_138346	chr1	11916412	11926338	KIAA2013	16.9321	23.49	41.8499	49.8711	99.2776	3.46636	38.1613	94.3647
XLOC_004229	mergedTx.458.1,mergedTx.458.3,mergedTx.458.4	chr1	11916412	11926338	mergedTx.458	16.9321	23.49	41.8499	49.8711	99.2776	3.46636	38.1613	94.3647
XLOC_000263	mergedTx.459.1	chr1	11919603	11926332	mergedTx.459	15.8524	23.49	41.8499	49.8711	98.4989	3.46636	38.1613	94.3647
XLOC_000265	NM_000302,NM_001316320	chr1	11934667	11975542	PLOD1	28.5147	7.81605	11.6113	11.3533	34.8445	3.42191	17.9224	1.89572
XLOC_000265	mergedTx.467.3	chr1	11934667	11975542	mergedTx.467	28.5147	7.81605	11.6113	11.3533	34.8445	3.42191	17.9224	1.89572
XLOC_004230	mergedTx.468.1,mergedTx.468.2,mergedTx.468.3,mergedTx.468.4	chr1	11934694	11975543	mergedTx.468	28.5147	7.81605	11.6113	11.3533	34.8445	3.42191	17.9224	1.97997
XLOC_000266	NM_001127660,NM_014874	chr1	11980181	12013500	MFN2	121.077	153.144	79.5558	100.857	176.461	57.7726	43.4446	235.069
XLOC_000266	mergedTx.503.3,mergedTx.503.4,mergedTx.503.5,mergedTx.503.6,mergedTx.503.7,mergedTx.503.10,mergedTx.503.11,mergedTx.503.8,mergedTx.503.9,mergedTx.503.12,mergedTx.503.14,mergedTx.503.15,mergedTx.503.13,mergedTx.503.16,mergedTx.503.17	chr1	11980181	12013500	mergedTx.503	121.077	153.144	79.5558	100.857	176.461	57.7726	43.4446	235.069
XLOC_004231	mergedTx.504.1,mergedTx.504.2,mergedTx.504.3,mergedTx.504.4,mergedTx.504.5,mergedTx.504.8,mergedTx.504.6,mergedTx.504.7,mergedTx.504.9,mergedTx.504.10,mergedTx.504.12,mergedTx.504.11,mergedTx.504.13	chr1	11980199	12013499	mergedTx.504	120.046	152.643	79.5558	100.857	176.12	57.7726	42.8349	235.069
XLOC_000268	NR_106787	chr1	12019242	12032049	MIR6729	216.437	224.701	108.563	85.6725	132.273	34.308	154.962	86.3185
XLOC_000268	NM_021933	chr1	12019242	12032049	MIIP	216.437	224.701	108.563	85.6725	132.273	34.308	154.962	86.3185
XLOC_000268	mergedTx.482.2,mergedTx.482.3,mergedTx.482.4,mergedTx.482.5,mergedTx.482.6,mergedTx.482.7,mergedTx.482.8,mergedTx.482.9,mergedTx.482.10,mergedTx.482.11	chr1	12019242	12032049	mergedTx.482	216.437	224.701	108.563	85.6725	132.273	34.308	154.962	86.3185
XLOC_004232	mergedTx.483.3,mergedTx.483.4,mergedTx.483.6,mergedTx.483.1,mergedTx.483.2,mergedTx.483.5,mergedTx.483.7,mergedTx.483.8,mergedTx.483.9,mergedTx.483.10,mergedTx.483.11	chr1	12019433	12032030	mergedTx.483	216.437	224.868	108.522	85.6725	132.273	34.3969	155.124	86.824
XLOC_000272	NM_015378,NM_018156	chr1	12230039	12512046	VPS13D	8.19614	4.38869	36.8443	2.15923	15.8649	38.3965	21.8239	47.2245
XLOC_000272	mergedTx.548.3,mergedTx.548.4	chr1	12230039	12512046	mergedTx.548	8.19614	4.38869	36.8443	2.15923	15.8649	38.3965	21.8239	47.2245
XLOC_004236	mergedTx.549.2,mergedTx.549.1,mergedTx.549.3,mergedTx.549.4	chr1	12230063	12499932	mergedTx.549	5.59497	4.2215	35.4493	0.835829	10.0738	35.9079	21.4988	47.2245
XLOC_004240	mergedTx.557.1	chr1	12508977	12510347	mergedTx.557	2.60117	0.167188	1.23088	1.25374	5.79119	2.48867	0.284483	0
XLOC_004242	NM_004753	chr1	12567910	12619109	DHRS3	4.90787	13.8348	13.0883	7.73142	30.6592	8.08816	30.2771	23.0857
XLOC_004242	mergedTx.496.1,mergedTx.496.3,mergedTx.496.4,mergedTx.496.5	chr1	12567910	12619109	mergedTx.496	4.90787	13.8348	13.0883	7.73142	30.6592	8.08816	30.2771	23.0857
XLOC_000277	mergedTx.497.2,mergedTx.497.1,mergedTx.497.3,mergedTx.497.4,mergedTx.497.5	chr1	12567920	12619077	mergedTx.497	4.90787	13.8348	13.2935	7.73142	31.1459	8.08816	30.3584	23.0857
XLOC_004245	mergedTx.500.1,mergedTx.500.2	chr1	12716110	12736552	mergedTx.500	18.4045	2.8422	8.49306	0.139305	0.0486655	0.133321	1.66625	0
XLOC_000284	mergedTx.501.1,mergedTx.501.2	chr1	12716115	12736328	mergedTx.501	18.2082	5.768	12.5139	0.139305	0.53532	0.133321	3.53571	0.0421271
XLOC_000284	NM_001103170,NR_111984	chr1	12716115	12736328	AADACL3	18.2082	5.768	12.5139	0.139305	0.53532	0.133321	3.53571	0.0421271
XLOC_004250	NM_001039361	chr1	12838758	12898270	PRAMEF10	0.0490787	2.71681	2.70793	0.27861	9.97642	12.9766	22.2303	23.0014
XLOC_004250	mergedTx.508.1	chr1	12838758	12898270	mergedTx.508	0.0490787	2.71681	2.70793	0.27861	9.97642	12.9766	22.2303	23.0014
XLOC_000289	mergedTx.509.1	chr1	12838806	12898302	mergedTx.509	0	1.54649	1.60014	0.139305	6.86183	8.79921	15.3214	13.27
XLOC_000293	mergedTx.502.1	chr1	13005034	13006246	mergedTx.502	4.90787	9.44614	24.4535	28.3485	49.2008	28.9307	27.8387	33.7859
XLOC_004268	NM_001099790	chr1	13368431	13375192	PRAMEF19	135.604	250.824	96.706	65.2643	148.77	242.334	199.504	379.439
XLOC_004268	mergedTx.538.1,mergedTx.538.3,mergedTx.538.4,mergedTx.538.5,mergedTx.538.6	chr1	13368431	13375192	mergedTx.538	135.604	250.824	96.706	65.2643	148.77	242.334	199.504	379.439
XLOC_000305	mergedTx.539.1,mergedTx.539.3,mergedTx.539.2,mergedTx.539.4	chr1	13368447	13375178	mergedTx.539	135.604	250.824	96.5419	65.2643	148.77	242.334	199.504	379.439
XLOC_000308	NM_001099852	chr1	13410439	13422807	PRAMEF20	0.245393	4.3469	3.93881	0.487567	18.5902	13.6432	31.6588	21.3163
XLOC_000308	mergedTx.546.2,mergedTx.546.3,mergedTx.546.1,mergedTx.546.5,mergedTx.546.4,mergedTx.546.6,mergedTx.546.9,mergedTx.546.8	chr1	13410439	13422807	mergedTx.546	0.245393	4.3469	3.93881	0.487567	18.5902	13.6432	31.6588	21.3163
XLOC_004270	mergedTx.547.1,mergedTx.547.2,mergedTx.547.3,mergedTx.547.4,mergedTx.547.5,mergedTx.547.6,mergedTx.547.7,mergedTx.547.8	chr1	13410439	13423987	mergedTx.547	0.245393	4.3469	3.93881	0.487567	18.5902	13.6432	31.7808	21.3163
XLOC_004272	NM_001010847	chr1	13474977	13513704	LRRC38	0.294472	1.04493	0.287205	0	1.70329	0	1.38177	1.34807
XLOC_004272	mergedTx.541.2	chr1	13474977	13513704	mergedTx.541	0.294472	1.04493	0.287205	0	1.70329	0	1.38177	1.34807
XLOC_004275	mergedTx.563.1,mergedTx.563.2,mergedTx.563.3,mergedTx.563.4,mergedTx.563.5,mergedTx.563.6	chr1	13583730	13617946	mergedTx.563	6.13483	15.1723	26.2998	67.4236	62.6811	17.8206	37.4704	8.04628
XLOC_000316	mergedTx.564.3,mergedTx.564.1,mergedTx.564.2	chr1	13583757	13616166	mergedTx.564	6.13483	15.1723	26.2998	67.4236	62.6811	17.8206	37.4704	8.04628
XLOC_000316	NM_006474,NM_198389,NM_001006624,NM_001006625	chr1	13583757	13616166	PDPN	6.13483	15.1723	26.2998	67.4236	62.6811	17.8206	37.4704	8.04628
XLOC_004277	mergedTx.561.1,mergedTx.561.2	chr1	13700188	13823481	mergedTx.561	23.2142	13.1661	16.2066	43.8114	28.7613	24.7089	14.1022	20.4317
XLOC_000317	mergedTx.562.4,mergedTx.562.6	chr1	13700240	13825079	mergedTx.562	23.2142	13.1661	16.2066	43.8114	29.102	24.7089	14.1022	20.4317
XLOC_000317	NM_001135610,NM_015866,NM_012231,NM_001007257	chr1	13700240	13825079	PRDM2	23.2142	13.1661	16.2066	43.8114	29.102	24.7089	14.1022	20.4317
XLOC_000318	mergedTx.585.2,mergedTx.585.3,mergedTx.585.1,mergedTx.585.4,mergedTx.585.7,mergedTx.585.8,mergedTx.585.10,mergedTx.585.11	chr1	13829085	15118048	mergedTx.585	15.5089	15.9665	43.1218	5.50254	30.8052	11.599	12.314	41.4952
XLOC_000318	NM_015209,NM_201628,NM_001018000,NM_001018001,NM_001017999	chr1	13829085	15118048	KAZN	15.5089	15.9665	43.1218	5.50254	30.8052	11.599	12.314	41.4952
XLOC_004285	mergedTx.593.1,mergedTx.593.2,mergedTx.593.3,mergedTx.593.4	chr1	14924098	15066656	mergedTx.593	15.5089	4.59768	41.6037	5.50254	31.0486	11.5545	12.0702	39.8944
XLOC_004287	NR_027136	chr1	15111815	15220462	TMEM51-AS1	9.37402	4.17971	18.5452	17.7614	9.83043	5.77726	14.9963	11.5007
XLOC_004287	mergedTx.595.1,mergedTx.595.3,mergedTx.595.4,mergedTx.595.5	chr1	15111815	15220462	mergedTx.595	9.37402	4.17971	18.5452	17.7614	9.83043	5.77726	14.9963	11.5007
XLOC_000319	mergedTx.596.5,mergedTx.596.6	chr1	15152532	15220478	mergedTx.596	9.37402	4.17971	18.5452	17.7614	9.83043	5.77726	14.915	11.5007
XLOC_000319	NM_001136216,NM_001136217,NM_001136218,NM_018022	chr1	15152532	15220478	TMEM51	9.37402	4.17971	18.5452	17.7614	9.83043	5.77726	14.915	11.5007
XLOC_004291	mergedTx.568.2,mergedTx.568.3,mergedTx.568.1,mergedTx.568.4,mergedTx.568.5,mergedTx.568.6,mergedTx.568.7	chr1	15409880	15430243	mergedTx.568	140.856	139.268	60.4361	157.693	114.753	53.9951	107.494	170.067
XLOC_000324	NM_024329	chr1	15409895	15430239	EFHD2	140.856	139.268	60.4361	157.693	114.753	53.9951	107.494	170.067
XLOC_000324	mergedTx.569.3,mergedTx.569.4,mergedTx.569.1,mergedTx.569.2,mergedTx.569.5,mergedTx.569.6	chr1	15409895	15430239	mergedTx.569	140.856	139.268	60.4361	157.693	114.753	53.9951	107.494	170.067
XLOC_004292	NM_001229,NM_001278054,NR_102732,NR_102733,NM_032996	chr1	15491401	15524790	CASP9	9.61942	6.77113	13.8269	0.0696524	7.88381	12.6655	8.4532	15.5028
XLOC_000328	mergedTx.574.1,mergedTx.574.2	chr1	15492278	15524241	mergedTx.574	9.61942	6.52034	13.8269	0.0696524	7.88381	12.6655	8.4532	15.5028
XLOC_000329	NM_001287811,NM_015291,NR_109898	chr1	15526813	15571733	DNAJC16	12.3187	13.5005	6.15439	16.9255	14.0157	0.355524	5.60837	13.4386
XLOC_004293	mergedTx.581.1	chr1	15526863	15585110	mergedTx.581	12.3187	13.5005	6.15439	16.9255	14.0157	0.355524	5.52709	13.4386
XLOC_004293	NM_024758	chr1	15526863	15585110	AGMAT	12.3187	13.5005	6.15439	16.9255	14.0157	0.355524	5.52709	13.4386
XLOC_004294	mergedTx.575.1	chr1	15617451	15662270	mergedTx.575	22.6253	34.4826	22.443	13.025	2.72527	26.5309	20.0763	3.58081
XLOC_000331	NM_032341	chr1	15617458	15661057	DDI2	22.3308	34.1482	22.1968	12.7464	2.48194	26.1754	20.0357	3.58081
XLOC_000331	NM_006511	chr1	15617458	15661057	RSC1A1	22.3308	34.1482	22.1968	12.7464	2.48194	26.1754	20.0357	3.58081
XLOC_000333	mergedTx.579.1	chr1	15664477	15669037	mergedTx.579	3.63182	5.89339	13.2525	33.0849	23.0674	18.7983	5.36453	7.24586
XLOC_000334	mergedTx.604.1,mergedTx.604.3,mergedTx.604.4,mergedTx.604.5	chr1	15684293	15734756	mergedTx.604	28.2693	6.77113	17.5605	19.2937	36.5964	3.11083	13.5332	32.9013
XLOC_000334	NM_015164	chr1	15684293	15734756	PLEKHM2	28.2693	6.77113	17.5605	19.2937	36.5964	3.11083	13.5332	32.9013
XLOC_004296	mergedTx.605.2,mergedTx.605.1,mergedTx.605.4,mergedTx.605.3	chr1	15684508	15734750	mergedTx.605	28.2693	6.72933	17.4374	19.2937	36.5478	3.11083	13.452	32.9013
XLOC_004301	NM_001089591	chr1	15807162	15807699	UQCRHL	100.268	64.2839	74.4681	115.762	78.8381	93.9915	72.5024	59.3571
XLOC_004303	NR_024279	chr1	15834215	15935319	FLJ37453	12.7605	9.27895	16.781	9.9603	36.5478	15.5097	13.6145	10.616
XLOC_004303	mergedTx.612.1,mergedTx.612.3	chr1	15834215	15935319	mergedTx.612	12.7605	9.27895	16.781	9.9603	36.5478	15.5097	13.6145	10.616
XLOC_000340	mergedTx.613.2	chr1	15847864	15940455	mergedTx.613	19.4351	14.0438	22.6482	29.8112	46.9135	21.6869	16.0936	13.1858
XLOC_000340	NM_015001	chr1	15847864	15940455	SPEN	19.4351	14.0438	22.6482	29.8112	46.9135	21.6869	16.0936	13.1858
XLOC_004304	mergedTx.615.1,mergedTx.615.2	chr1	15937810	15940414	mergedTx.615	6.13483	3.17658	5.29278	10.2389	4.37989	1.91094	0.812807	2.99103
XLOC_004305	NM_001242884,NM_001287603,NM_001287604,NM_003443	chr1	15941869	15976132	ZBTB17	9.4231	12.6227	12.2267	1.53235	0.681317	1.28877	10.5259	15.3764
XLOC_004305	mergedTx.621.5	chr1	15941869	15976132	mergedTx.621	9.4231	12.6227	12.2267	1.53235	0.681317	1.28877	10.5259	15.3764
XLOC_000342	mergedTx.622.1,mergedTx.622.2	chr1	15941884	15976043	mergedTx.622	9.4231	12.6227	12.2267	1.53235	0.681317	1.28877	10.5259	15.3764
XLOC_004312	NM_030907	chr1	16231687	16237110	RSG1	2.84656	0	2.74896	2.22888	2.87126	0	0.121921	0
XLOC_004312	mergedTx.628.2	chr1	16231687	16237110	mergedTx.628	2.84656	0	2.74896	2.22888	2.87126	0	0.121921	0
XLOC_000354	mergedTx.629.1,mergedTx.629.2	chr1	16231711	16236990	mergedTx.629	2.84656	0	2.74896	2.22888	2.87126	0	0.121921	0
XLOC_004313	mergedTx.633.2	chr1	16246840	16352491	mergedTx.633	5.39865	2.96759	6.48263	6.75629	12.1664	6.62163	6.01477	19.4627
XLOC_004313	NM_018994	chr1	16246840	16352491	FBXO42	5.39865	2.96759	6.48263	6.75629	12.1664	6.62163	6.01477	19.4627
XLOC_000356	mergedTx.635.1,mergedTx.635.2,mergedTx.635.3	chr1	16250410	16352462	mergedTx.635	5.39865	2.96759	5.41586	6.61698	12.1664	6.62163	5.85221	15.9662
XLOC_000358	NM_001114600,NM_001271869,NR_073500,NR_073501,NR_073502,NR_073503	chr1	16367030	16398048	SZRD1	68.7101	90.4907	59.9438	41.1646	112.077	48.129	76.16	107.34
XLOC_000358	mergedTx.639.7,mergedTx.639.8	chr1	16367030	16398048	mergedTx.639	68.7101	90.4907	59.9438	41.1646	112.077	48.129	76.16	107.34
XLOC_004314	mergedTx.640.1,mergedTx.640.2,mergedTx.640.3,mergedTx.640.4,mergedTx.640.5	chr1	16367226	16397988	mergedTx.640	68.7101	90.4907	59.9438	41.1646	112.077	48.129	76.16	107.34
XLOC_000359	mergedTx.644.5,mergedTx.644.4,mergedTx.644.6,mergedTx.644.7,mergedTx.644.8,mergedTx.644.9	chr1	16440672	16460089	mergedTx.644	50.2075	51.3686	15.0167	27.5127	21.8995	21.9091	16.4187	72.922
XLOC_000359	NM_001145277,NM_001145278,NM_018090	chr1	16440672	16460089	NECAP2	50.2075	51.3686	15.0167	27.5127	21.8995	21.9091	16.4187	72.922
XLOC_004317	mergedTx.645.1,mergedTx.645.2,mergedTx.645.3,mergedTx.645.4,mergedTx.645.5	chr1	16440691	16460290	mergedTx.645	50.2075	51.1178	13.6217	27.5127	21.6561	22.0869	16.4187	72.922
XLOC_004321	mergedTx.650.2,mergedTx.650.3	chr1	16562427	16613538	mergedTx.650	9.47218	1.67188	2.58484	4.03984	1.80062	1.91094	3.98276	8.17266
XLOC_004321	NM_017940	chr1	16562427	16613538	NBPF1	9.47218	1.67188	2.58484	4.03984	1.80062	1.91094	3.98276	8.17266
XLOC_000366	mergedTx.651.1,mergedTx.651.2,mergedTx.651.3	chr1	16594930	16613550	mergedTx.651	9.47218	1.67188	2.50279	3.97019	1.75196	1.91094	3.94212	8.13053
XLOC_000367	mergedTx.652.1	chr1	16605418	16607174	mergedTx.652	5.59497	2.8422	1.35397	5.8508	2.33594	2.79975	1.50369	1.89572
XLOC_004322	mergedTx.656.2,mergedTx.656.3,mergedTx.656.4	chr1	16618256	16644676	mergedTx.656	5.39865	0	3.61058	6.33837	4.42856	6.88827	4.0234	6.10843
XLOC_004322	NR_026752	chr1	16618256	16644676	CROCCP2	5.39865	0	3.61058	6.33837	4.42856	6.88827	4.0234	6.10843
XLOC_000368	mergedTx.657.1,mergedTx.657.2,mergedTx.657.3	chr1	16618268	16633275	mergedTx.657	4.85879	0	2.46176	6.26872	3.16326	6.88827	3.73891	6.10843
XLOC_004325	mergedTx.646.1	chr1	16684723	16686251	mergedTx.646	170.597	76.0707	140.689	59.2742	53.1914	142.965	112.411	105.613
XLOC_004332	NM_001135248,NM_002403,NM_001135247,NM_017459	chr1	16974504	16981586	MFAP2	1.76683	0.0417971	6.35954	3.62193	0.729982	1.8665	10.0382	0
XLOC_000380	mergedTx.662.1,mergedTx.662.2	chr1	16974543	16980649	mergedTx.662	1.76683	0.0417971	6.35954	3.62193	0.729982	1.8665	10.0382	0
XLOC_004333	NM_001141973,NM_001141974,NM_022089	chr1	16985958	17011972	ATP13A2	13.104	46.6455	80.7867	27.7913	114.072	12.6655	21.0111	57.8405
XLOC_004333	mergedTx.695.4,mergedTx.695.5,mergedTx.695.6,mergedTx.695.7,mergedTx.695.8	chr1	16985958	17011972	mergedTx.695	13.104	46.6455	80.7867	27.7913	114.072	12.6655	21.0111	57.8405
XLOC_000381	mergedTx.696.3,mergedTx.696.1,mergedTx.696.2,mergedTx.696.4,mergedTx.696.5,mergedTx.696.8,mergedTx.696.9,mergedTx.696.6,mergedTx.696.7,mergedTx.696.10	chr1	16985977	17011877	mergedTx.696	13.104	46.6455	80.7867	27.7913	114.072	12.6655	21.0111	57.8405
XLOC_004335	mergedTx.670.3,mergedTx.670.4,mergedTx.670.2,mergedTx.670.5	chr1	17018726	17054170	mergedTx.670	226.351	204.262	201.29	194.261	161.472	201.893	195.44	132.911
XLOC_004335	NM_003000	chr1	17018726	17054170	SDHB	226.351	204.262	201.29	194.261	161.472	201.893	195.44	132.911
XLOC_000384	mergedTx.671.1,mergedTx.671.2,mergedTx.671.3,mergedTx.671.4,mergedTx.671.5	chr1	17018736	17054144	mergedTx.671	226.351	204.262	201.29	194.261	161.472	201.893	195.44	132.911
XLOC_004341	NM_001136204,NM_018715	chr1	17406755	17439754	RCC2	81.765	56.1335	70.8576	139.862	127.26	74.3933	53.117	239.029
XLOC_000391	mergedTx.688.1,mergedTx.688.2,mergedTx.688.3	chr1	17406769	17439708	mergedTx.688	81.765	56.1335	70.8576	139.862	127.26	74.3933	53.117	239.029
XLOC_004350	NM_001161504,NM_003748,NM_170726	chr1	18871430	18902799	ALDH4A1	33.4716	29.5087	6.56468	8.21899	10.1711	3.64412	11.1761	14.6181
XLOC_000407	mergedTx.704.1,mergedTx.704.2,mergedTx.704.3,mergedTx.704.4,mergedTx.704.5,mergedTx.704.6	chr1	18871455	18902762	mergedTx.704	33.4716	29.5087	6.85189	8.21899	10.1711	3.64412	11.1761	14.6181
XLOC_004354	mergedTx.757.3,mergedTx.757.2,mergedTx.757.4	chr1	19074506	19210252	mergedTx.757	21.0057	32.8107	38.7316	22.846	47.4488	71.1492	25.6034	21.1899
XLOC_004354	NM_020765	chr1	19074506	19210252	UBR4	21.0057	32.8107	38.7316	22.846	47.4488	71.1492	25.6034	21.1899
XLOC_000411	mergedTx.758.2,mergedTx.758.1,mergedTx.758.3,mergedTx.758.4,mergedTx.758.5	chr1	19074524	19210248	mergedTx.758	21.0057	32.8107	38.3213	22.7763	47.4002	71.1492	25.3596	21.1899
XLOC_004355	mergedTx.722.1,mergedTx.722.6,mergedTx.722.7,mergedTx.722.8,mergedTx.722.9,mergedTx.722.10	chr1	19215664	19260116	mergedTx.722	133.396	157.575	150.167	104.061	105.896	103.28	138.787	186.623
XLOC_004355	NM_001271427,NM_001271428,NM_001271429,NM_015047	chr1	19215664	19260116	EMC1	133.396	157.575	150.167	104.061	105.896	103.28	138.787	186.623
XLOC_000414	NM_016183	chr1	19215877	19260113	MRTO4	133.396	157.575	150.495	104.061	105.847	103.28	139.112	186.623
XLOC_000414	mergedTx.723.1,mergedTx.723.2,mergedTx.723.4,mergedTx.723.3,mergedTx.723.6	chr1	19215877	19260113	mergedTx.723	133.396	157.575	150.495	104.061	105.847	103.28	139.112	186.623
XLOC_004356	NR_040288,NR_040289	chr1	19265982	19274074	AKR7L	0.932495	4.05432	1.10779	1.53235	0.729982	0.755488	1.09729	0.716161
XLOC_000417	mergedTx.717.1,mergedTx.717.3,mergedTx.717.4,mergedTx.717.2,mergedTx.717.5	chr1	19299014	19312117	mergedTx.717	10.9445	33.3541	16.781	24.239	10.3171	8.75477	11.7857	10.0684
XLOC_004360	NM_003689	chr1	19299022	19312122	AKR7A2	10.9936	33.3541	15.5501	24.3784	10.3171	8.75477	11.7857	10.0684
XLOC_004360	mergedTx.718.1,mergedTx.718.3,mergedTx.718.4	chr1	19299022	19312122	mergedTx.718	10.9936	33.3541	15.5501	24.3784	10.3171	8.75477	11.7857	10.0684
XLOC_000419	NM_001040125,NM_001040126,NM_001287531,NM_017765,NR_109848	chr1	19312246	19332428	PQLC2	3.72998	17.2204	9.64188	1.11444	5.64519	0.0444404	4.47044	10.7424
XLOC_000419	mergedTx.720.6,mergedTx.720.7	chr1	19312246	19332428	mergedTx.720	3.72998	17.2204	9.64188	1.11444	5.64519	0.0444404	4.47044	10.7424
XLOC_004361	mergedTx.721.1,mergedTx.721.3,mergedTx.721.2	chr1	19312326	19329286	mergedTx.721	3.72998	17.2204	9.64188	1.11444	5.64519	0.0444404	4.47044	10.7424
XLOC_004362	mergedTx.725.5	chr1	19338773	19485641	mergedTx.725	158.769	116.865	78.2428	25.9107	67.8883	93.9471	109.201	79.1569
XLOC_004362	NM_001282162,NM_001206540,NM_001206541,NM_004930,NM_001313932	chr1	19338773	19485641	CAPZB	158.769	116.865	78.2428	25.9107	67.8883	93.9471	109.201	79.1569
XLOC_000420	mergedTx.726.1,mergedTx.726.2,mergedTx.726.3	chr1	19338784	19485556	mergedTx.726	158.328	116.865	78.2428	25.8411	67.207	93.9471	108.916	79.1569
XLOC_000425	mergedTx.747.1,mergedTx.747.2	chr1	19596545	19658456	mergedTx.747	93.1022	105.245	123.047	185.136	105.75	108.879	87.2142	75.0705
XLOC_000425	NM_001278164,NM_182744,NM_001278165,NM_001204084,NM_005380,NM_001204085,NM_001204086,NM_001278166	chr1	19596545	19658456	NBL1	93.1022	105.245	123.047	185.136	105.75	108.879	87.2142	75.0705
XLOC_000425	NM_001204088,NM_001204089	chr1	19596545	19658456	MINOS1-NBL1	93.1022	105.245	123.047	185.136	105.75	108.879	87.2142	75.0705
XLOC_000425	NM_001032363,NM_001204082,NM_001204083,NR_033757,NR_033758	chr1	19596545	19658456	MINOS1	93.1022	105.245	123.047	185.136	105.75	108.879	87.2142	75.0705
XLOC_004365	mergedTx.748.1,mergedTx.748.2	chr1	19596922	19626623	mergedTx.748	93.1022	104.2	122.021	183.604	105.604	108.524	86.3608	72.3744
XLOC_000426	NR_077246	chr1	19607807	19608644	RPS14P3	2.25762	1.58829	2.01043	6.05976	6.47251	6.08834	3.53571	1.01105
XLOC_004366	NM_181719	chr1	19682213	19799917	TMCO4	0	7.02191	1.96941	0.348262	6.86183	0	2.84483	6.86672
XLOC_004366	mergedTx.733.2,mergedTx.733.3,mergedTx.733.4	chr1	19682213	19799917	mergedTx.733	0	7.02191	1.96941	0.348262	6.86183	0	2.84483	6.86672
XLOC_000430	mergedTx.736.1,mergedTx.736.2,mergedTx.736.3	chr1	19694221	19799880	mergedTx.736	0.0490787	5.18284	1.96941	0.0696524	9.24644	0	1.7069	6.90885
XLOC_004370	mergedTx.750.1,mergedTx.750.2,mergedTx.750.3,mergedTx.750.4,mergedTx.750.5,mergedTx.750.6,mergedTx.750.7	chr1	19882386	19910148	mergedTx.750	5.49681	4.89026	9.64188	0.0696524	5.15854	5.42173	3.57635	16.2189
XLOC_000434	mergedTx.751.2,mergedTx.751.3	chr1	19882395	19912944	mergedTx.751	5.84036	5.22463	14.6885	5.78115	6.52117	9.82134	5.32389	19.6734
XLOC_000434	NM_015207	chr1	19882395	19912944	OTUD3	5.84036	5.22463	14.6885	5.78115	6.52117	9.82134	5.32389	19.6734
XLOC_004371	mergedTx.752.1	chr1	19910303	19912920	mergedTx.752	0.343551	0.334377	5.08763	5.7115	1.36263	4.3996	1.74754	3.53868
XLOC_004381	NM_018584	chr1	20482391	20486235	CAMK2N1	3.92629	9.69692	9.31365	3.20401	3.30925	3.91076	5.85221	0
XLOC_000442	mergedTx.742.1	chr1	20482413	20485677	mergedTx.742	3.92629	9.57153	9.23159	3.20401	3.30925	3.91076	5.85221	0
XLOC_004383	NM_024544	chr1	20499448	20508181	MUL1	9.47218	50.4491	28.2281	32.3187	62.9731	22.3535	47.3054	40.6105
XLOC_000443	mergedTx.746.1	chr1	20499457	20508151	mergedTx.746	9.47218	50.4491	28.2281	32.3187	62.9731	22.3535	47.3054	40.6105
XLOC_004384	mergedTx.753.1,mergedTx.753.2,mergedTx.753.3	chr1	20588946	20618890	mergedTx.753	0.245393	11.9122	11.5292	8.07968	7.49448	12.4878	3.41379	10.4897
XLOC_000445	mergedTx.754.2	chr1	20588951	20618907	mergedTx.754	0.245393	11.9122	11.5292	8.07968	7.49448	12.4878	3.41379	10.4897
XLOC_000445	NM_001785	chr1	20588951	20618907	CDA	0.245393	11.9122	11.5292	8.07968	7.49448	12.4878	3.41379	10.4897
XLOC_000446	NM_032409	chr1	20633455	20651511	PINK1	174.033	140.146	157.922	47.9905	168.237	78.4818	161.017	280.314
XLOC_000446	NR_106732	chr1	20633455	20651511	MIR6084	174.033	140.146	157.922	47.9905	168.237	78.4818	161.017	280.314
XLOC_004385	NR_046507	chr1	20633458	20661544	PINK1-AS	244.412	247.564	308.294	153.305	345.476	104.746	286.474	363.978
XLOC_004385	mergedTx.765.1,mergedTx.765.2	chr1	20633458	20661544	mergedTx.765	244.412	247.564	308.294	153.305	345.476	104.746	286.474	363.978
XLOC_004385	NM_005216	chr1	20633458	20661544	DDOST	244.412	247.564	308.294	153.305	345.476	104.746	286.474	363.978
XLOC_000447	mergedTx.766.1,mergedTx.766.2	chr1	20651795	20661478	mergedTx.766	69.5445	107.084	150.29	105.314	175.39	26.2643	125.457	83.3274
XLOC_000448	mergedTx.761.1,mergedTx.761.2,mergedTx.761.3,mergedTx.761.4	chr1	20662148	20717736	mergedTx.761	0	7.1891	2.29764	5.08463	0.340658	3.82188	3.33251	20.8529
XLOC_004386	mergedTx.762.1,mergedTx.762.5,mergedTx.762.6	chr1	20662154	20718017	mergedTx.762	0	7.39808	2.58484	6.75629	0.340658	4.3996	3.45443	21.1057
XLOC_004386	NM_001122819,NM_001287212,NM_020816	chr1	20662154	20718017	KIF17	0	7.39808	2.58484	6.75629	0.340658	4.3996	3.45443	21.1057
XLOC_004387	NM_001103160,NM_001103161	chr1	20719732	20732640	SH2D5	0.147236	1.58829	0	15.8808	5.69386	2.93307	1.30049	0
XLOC_000450	mergedTx.756.1	chr1	20719734	20724164	mergedTx.756	0.147236	1.58829	0	15.8808	5.54786	2.93307	1.30049	0
XLOC_000451	mergedTx.768.1,mergedTx.768.2,mergedTx.768.3,mergedTx.768.5,mergedTx.768.4,mergedTx.768.6,mergedTx.768.7,mergedTx.768.9,mergedTx.768.8,mergedTx.768.10,mergedTx.768.11,mergedTx.768.12	chr1	20738134	20787307	mergedTx.768	71.9984	31.1806	40.0856	55.6523	61.5618	41.4629	27.0258	20.8529
XLOC_004388	NM_016287	chr1	20742678	20787307	HP1BP3	68.2684	31.1806	38.3624	51.9607	61.5132	41.1074	26.2943	20.0946
XLOC_004388	mergedTx.769.2,mergedTx.769.3,mergedTx.769.4,mergedTx.769.5,mergedTx.769.6,mergedTx.769.7,mergedTx.769.8,mergedTx.769.9	chr1	20742678	20787307	mergedTx.769	68.2684	31.1806	38.3624	51.9607	61.5132	41.1074	26.2943	20.0946
XLOC_004390	NM_003760,NM_001198801,NM_001198802,NM_001198803	chr1	20806292	21176888	EIF4G3	57.0294	35.7783	46.3221	75.0157	50.1254	28.5308	24.7906	46.719
XLOC_004390	mergedTx.827.4,mergedTx.827.5,mergedTx.827.6,mergedTx.827.7,mergedTx.827.8,mergedTx.827.11,mergedTx.827.12,mergedTx.827.13	chr1	20806292	21176888	mergedTx.827	57.0294	35.7783	46.3221	75.0157	50.1254	28.5308	24.7906	46.719
XLOC_000452	mergedTx.828.1,mergedTx.828.2,mergedTx.828.4,mergedTx.828.3,mergedTx.828.5,mergedTx.828.6,mergedTx.828.7,mergedTx.828.8	chr1	20806492	21176893	mergedTx.828	56.9803	35.7783	44.6809	74.946	41.9983	28.5308	24.7906	46.6347
XLOC_004395	mergedTx.780.5	chr1	21217247	21345541	mergedTx.780	2.20854	10.2821	9.31365	5.78115	4.96388	0	6.29926	12.0062
XLOC_004395	NM_001113347,NM_001113349,NM_001397,NM_001113348	chr1	21217247	21345541	ECE1	2.20854	10.2821	9.31365	5.78115	4.96388	0	6.29926	12.0062
XLOC_000459	mergedTx.781.1,mergedTx.781.2	chr1	21218616	21345485	mergedTx.781	2.20854	9.40434	7.83659	5.50254	4.0879	0	5.93349	12.0062
XLOC_004397	mergedTx.775.1	chr1	21388928	21393252	mergedTx.775	0.785259	0.752347	0.779556	0.139305	5.69386	3.9552	5.08005	10.7003
XLOC_004400	mergedTx.776.1	chr1	21423122	21426403	mergedTx.776	2.69933	0.0417971	0.0410293	0.0696524	0.0486655	5.99946	1.78818	3.03315
XLOC_000465	mergedTx.777.1	chr1	21423208	21426410	mergedTx.777	2.69933	0.0417971	0.0410293	0.0696524	0.0486655	5.99946	1.78818	3.03315
XLOC_000466	mergedTx.778.1	chr1	21428139	21432200	mergedTx.778	1.76683	3.63635	5.08763	6.89559	23.8461	2.57755	3.00739	24.7707
XLOC_000467	mergedTx.786.5,mergedTx.786.6,mergedTx.786.7	chr1	21440090	21484900	mergedTx.786	9.17771	1.83907	5.41586	17.6917	0.583986	18.8428	8.49384	8.42542
XLOC_000467	NM_001256416,NM_001256417,NM_032264,NR_046176	chr1	21440090	21484900	NBPF3	9.17771	1.83907	5.41586	17.6917	0.583986	18.8428	8.49384	8.42542
XLOC_004401	mergedTx.787.1,mergedTx.787.3,mergedTx.787.2,mergedTx.787.4,mergedTx.787.5,mergedTx.787.6	chr1	21440156	21484069	mergedTx.787	11.3862	1.88087	5.41586	17.6917	0.583986	18.8872	10.1195	8.42542
XLOC_000469	mergedTx.789.1,mergedTx.789.5,mergedTx.789.6,mergedTx.789.7	chr1	21508882	21578399	mergedTx.789	58.1091	155.694	212.983	84.1401	251.503	20.3093	123.262	261.694
XLOC_000469	NM_000478,NM_001127501,NM_001177520	chr1	21508882	21578399	ALPL	58.1091	155.694	212.983	84.1401	251.503	20.3093	123.262	261.694
XLOC_004403	mergedTx.790.1,mergedTx.790.2,mergedTx.790.4,mergedTx.790.3,mergedTx.790.5,mergedTx.790.6	chr1	21508994	21578411	mergedTx.790	58.1091	155.694	212.983	84.1401	251.503	20.3093	123.262	261.652
XLOC_004405	NM_032236,NM_001032730	chr1	21678299	21783195	USP48	20.0241	36.5306	44.0244	15.5325	19.3202	29.8195	36.2106	49.6257
XLOC_004405	mergedTx.813.2,mergedTx.813.3,mergedTx.813.4,mergedTx.813.5,mergedTx.813.7,mergedTx.813.6,mergedTx.813.9,mergedTx.813.10	chr1	21678299	21783195	mergedTx.813	20.0241	36.5306	44.0244	15.5325	19.3202	29.8195	36.2106	49.6257
XLOC_000470	mergedTx.814.1,mergedTx.814.2,mergedTx.814.3,mergedTx.814.4,mergedTx.814.5,mergedTx.814.6	chr1	21679232	21783126	mergedTx.814	19.1898	36.4888	43.2449	15.5325	18.9795	27.8642	36.0886	49.6257
XLOC_004411	NR_110692	chr1	22023994	22031153	LOC101928043	0	0.961333	1.80529	9.40308	12.7504	3.37747	6.1367	6.86672
XLOC_004411	mergedTx.799.2,mergedTx.799.3,mergedTx.799.4,mergedTx.799.5	chr1	22023994	22031153	mergedTx.799	0	0.961333	1.80529	9.40308	12.7504	3.37747	6.1367	6.86672
XLOC_000479	NR_023918,NR_023919,NR_109759,NR_109760,NR_109761,NR_109762	chr1	22024151	22031224	LINC00339	0	0.961333	1.80529	9.33343	12.7504	3.37747	6.29926	6.86672
XLOC_000479	mergedTx.800.1,mergedTx.800.2	chr1	22024151	22031224	mergedTx.800	0	0.961333	1.80529	9.33343	12.7504	3.37747	6.29926	6.86672
XLOC_004412	mergedTx.810.1,mergedTx.810.2,mergedTx.810.3,mergedTx.810.4	chr1	22052545	22155498	mergedTx.810	107.728	83.1762	84.028	96.6079	98.3043	125.367	71.3238	76.3765
XLOC_000480	NM_044472,NM_001039802,NM_001791	chr1	22052627	22092943	CDC42	107.728	83.1762	83.9869	96.6079	98.3043	125.367	71.649	77.7667
XLOC_000485	NM_001083621,NM_014870	chr1	22428916	22530655	ZBTB40	8.53969	35.8201	32.8234	20.3385	21.9968	26.3976	17.4347	15.0394
XLOC_000485	mergedTx.838.1,mergedTx.838.4	chr1	22428916	22530655	mergedTx.838	8.53969	35.8201	32.8234	20.3385	21.9968	26.3976	17.4347	15.0394
XLOC_004416	mergedTx.837.1,mergedTx.837.2,mergedTx.837.3,mergedTx.837.4	chr1	22428916	22530651	mergedTx.837	4.12261	34.817	30.5258	18.3186	21.6075	22.6202	16.2155	12.9752
XLOC_004425	mergedTx.850.1,mergedTx.850.3,mergedTx.850.4,mergedTx.850.2,mergedTx.850.5,mergedTx.850.6,mergedTx.850.7,mergedTx.850.8	chr1	23019423	23083644	mergedTx.850	56.0969	114.524	65.4417	50.498	77.0861	60.5723	86.6046	155.786
XLOC_000495	mergedTx.851.1,mergedTx.851.2,mergedTx.851.3,mergedTx.851.6,mergedTx.851.7,mergedTx.851.8	chr1	23019448	23083683	mergedTx.851	56.0969	114.524	65.4417	50.498	77.0861	60.5723	86.6046	155.786
XLOC_000495	NM_001009999,NM_015013	chr1	23019448	23083683	KDM1A	56.0969	114.524	65.4417	50.498	77.0861	60.5723	86.6046	155.786
XLOC_004427	NM_001142546,NM_033631	chr1	23084023	23168858	LUZP1	52.0725	61.5253	108.44	179.146	97.2336	131.855	83.2315	70.6051
XLOC_004427	mergedTx.846.3,mergedTx.846.4,mergedTx.846.5,mergedTx.846.6,mergedTx.846.7	chr1	23084023	23168858	mergedTx.846	52.0725	61.5253	108.44	179.146	97.2336	131.855	83.2315	70.6051
XLOC_000497	mergedTx.847.1,mergedTx.847.2,mergedTx.847.3,mergedTx.847.4	chr1	23084969	23168882	mergedTx.847	52.0725	61.5253	107.907	176.151	97.0876	131.855	82.6219	70.5629
XLOC_004432	mergedTx.880.9,mergedTx.880.10,mergedTx.880.8,mergedTx.880.11,mergedTx.880.12	chr1	23304690	23344364	mergedTx.880	117.249	225.913	200.141	138.957	100.932	249.666	208.526	184.18
XLOC_004432	NM_001102397,NM_001102398,NM_001102399,NM_001297620,NM_001297621,NM_001297622,NM_005826	chr1	23304690	23344364	HNRNPR	117.249	225.913	200.141	138.957	100.932	249.666	208.526	184.18
XLOC_000504	mergedTx.882.4,mergedTx.882.6,mergedTx.882.5,mergedTx.882.1,mergedTx.882.2,mergedTx.882.3,mergedTx.882.8,mergedTx.882.7	chr1	23309790	23344326	mergedTx.882	116.464	225.913	199.402	133.802	98.6936	248.6	208.363	184.18
XLOC_004433	mergedTx.856.1	chr1	23359448	23371730	mergedTx.856	0.245393	0.417971	2.74896	0.0696524	6.13185	2.39978	3.16995	0.0421271
XLOC_004433	NM_030634,NM_001077195	chr1	23359448	23371730	ZNF436	0.245393	0.417971	2.74896	0.0696524	6.13185	2.39978	3.16995	0.0421271
XLOC_000513	NR_110799	chr1	23503309	23528419	LOC101928163	1.07973	1.63009	1.10779	0.27861	12.3124	0.755488	3.86083	11.7956
XLOC_000513	mergedTx.874.1	chr1	23503309	23528419	mergedTx.874	1.07973	1.63009	1.10779	0.27861	12.3124	0.755488	3.86083	11.7956
XLOC_004437	mergedTx.875.1	chr1	23503320	23531220	mergedTx.875	4.85879	2.75861	3.20028	5.15428	18.3955	0.97769	6.3399	21.3584
XLOC_004437	NM_004091	chr1	23503320	23531220	E2F2	4.85879	2.75861	3.20028	5.15428	18.3955	0.97769	6.3399	21.3584
XLOC_000514	mergedTx.876.1	chr1	23524397	23531210	mergedTx.876	0	1.08672	0.533381	0	1.94662	0	1.13793	1.43232
XLOC_004438	NM_002167	chr1	23557930	23559794	ID3	39.7046	0.668753	0	17.1345	4.81788	2.93307	2.7229	1.09531
XLOC_000515	mergedTx.868.1	chr1	23557945	23559519	mergedTx.868	39.7046	0.668753	0	17.1345	4.81788	2.93307	2.7229	1.09531
XLOC_000520	mergedTx.877.1	chr1	23688150	23689092	mergedTx.877	0.0490787	0.543362	1.395	0	1.16797	1.28877	3.98276	9.26797
XLOC_004441	mergedTx.878.1	chr1	23689146	23689736	mergedTx.878	0.0490787	0.543362	1.72323	0	2.28728	1.24433	2.60098	9.52073
XLOC_004442	mergedTx.891.1,mergedTx.891.2,mergedTx.891.3	chr1	23691226	23696416	mergedTx.891	261.786	211.284	227.507	479	247.513	251.044	186.214	179.799
XLOC_000521	mergedTx.892.1	chr1	23691779	23696426	mergedTx.892	261.786	211.284	227.056	479	247.513	251.044	185.767	179.799
XLOC_000521	NM_000975,NM_001199802	chr1	23691779	23696426	RPL11	261.786	211.284	227.056	479	247.513	251.044	185.767	179.799
XLOC_000525	NM_003198	chr1	23743366	23778324	TCEB3	102.918	92.8731	47.635	99.8816	133.246	135.366	76.4852	167.877
XLOC_000525	mergedTx.893.1,mergedTx.893.4,mergedTx.893.5,mergedTx.893.6,mergedTx.893.3,mergedTx.893.7,mergedTx.893.8	chr1	23743366	23778324	mergedTx.893	102.918	92.8731	47.635	99.8816	133.246	135.366	76.4852	167.877
XLOC_004448	mergedTx.894.1,mergedTx.894.2,mergedTx.894.3,mergedTx.894.4,mergedTx.894.5,mergedTx.894.6,mergedTx.894.8	chr1	23743407	23778271	mergedTx.894	100.219	88.4844	46.8965	91.5233	133.295	130.077	74.4531	167.329
XLOC_004448	NR_038280	chr1	23743407	23778271	TCEB3-AS1	100.219	88.4844	46.8965	91.5233	133.295	130.077	74.4531	167.329
XLOC_004449	mergedTx.895.1,mergedTx.895.2,mergedTx.895.3	chr1	23778383	23788228	mergedTx.895	40.5881	58.1815	32.9465	92.0109	62.7298	71.238	44.9482	68.9621
XLOC_000526	mergedTx.896.1,mergedTx.896.2	chr1	23778386	23788208	mergedTx.896	40.5881	58.1815	32.9465	92.0109	62.7298	71.238	44.9482	68.9621
XLOC_000526	NM_020362	chr1	23778386	23788208	PITHD1	40.5881	58.1815	32.9465	92.0109	62.7298	71.238	44.9482	68.9621
XLOC_004450	mergedTx.909.1,mergedTx.909.3,mergedTx.909.2,mergedTx.909.4,mergedTx.909.5	chr1	23791116	23795555	mergedTx.909	159.849	112.351	67.5342	86.0208	56.5493	19.1538	73.8029	50.1313
XLOC_000527	NM_007260	chr1	23791156	23795509	LYPLA2	159.849	112.351	67.5342	86.0208	56.5493	19.1538	73.8029	50.1313
XLOC_000527	mergedTx.910.2,mergedTx.910.3,mergedTx.910.1,mergedTx.910.5,mergedTx.910.6	chr1	23791156	23795509	mergedTx.910	159.849	112.351	67.5342	86.0208	56.5493	19.1538	73.8029	50.1313
XLOC_004451	NM_001127621,NM_000403,NM_001008216	chr1	23795599	23825433	GALE	61.8882	38.2025	58.3847	11.4927	64.1898	31.8638	53.564	51.8164
XLOC_004451	NM_000191,NM_001166059	chr1	23795599	23825433	HMGCL	61.8882	38.2025	58.3847	11.4927	64.1898	31.8638	53.564	51.8164
XLOC_004451	mergedTx.911.1,mergedTx.911.5,mergedTx.911.7,mergedTx.911.6,mergedTx.911.10,mergedTx.911.11,mergedTx.911.12	chr1	23795599	23825433	mergedTx.911	61.8882	38.2025	58.3847	11.4927	64.1898	31.8638	53.564	51.8164
XLOC_000528	mergedTx.912.3,mergedTx.912.4,mergedTx.912.1,mergedTx.912.2,mergedTx.912.5,mergedTx.912.6,mergedTx.912.7,mergedTx.912.8,mergedTx.912.9,mergedTx.912.11,mergedTx.912.10,mergedTx.912.12,mergedTx.912.13	chr1	23795607	23825433	mergedTx.912	62.0354	38.2025	58.3847	11.4927	65.6011	31.8638	53.564	51.8164
XLOC_004452	NM_000147	chr1	23845081	23868369	FUCA1	31.9502	45.6424	89.8952	28.6272	76.4535	22.398	77.1761	98.746
XLOC_004452	mergedTx.897.2,mergedTx.897.3	chr1	23845081	23868369	mergedTx.897	31.9502	45.6424	89.8952	28.6272	76.4535	22.398	77.1761	98.746
XLOC_000529	mergedTx.898.1,mergedTx.898.2	chr1	23845098	23868352	mergedTx.898	31.9502	45.6424	89.8952	28.4878	76.4535	22.398	77.1761	98.746
XLOC_000530	mergedTx.901.1,mergedTx.901.2	chr1	23873538	23913470	mergedTx.901	0	1.79727	0.328234	0	1.21664	0	3.29187	5.77142
XLOC_000532	mergedTx.903.1,mergedTx.903.2,mergedTx.903.3	chr1	23935002	23936500	mergedTx.903	0.981573	4.3051	1.10779	0	13.675	2.39978	9.10344	12.0905
XLOC_004454	mergedTx.904.1,mergedTx.904.2	chr1	23935006	23936562	mergedTx.904	0.981573	4.3051	1.10779	0	13.675	2.39978	9.10344	12.0905
XLOC_000534	mergedTx.899.1,mergedTx.899.3	chr1	23959096	23963438	mergedTx.899	94.5255	70.7206	64.7442	37.5427	63.5084	118.389	66.5283	89.141
XLOC_000534	NM_017761	chr1	23959096	23963438	PNRC2	94.5255	70.7206	64.7442	37.5427	63.5084	118.389	66.5283	89.141
XLOC_004455	mergedTx.900.1,mergedTx.900.2	chr1	23959115	23963441	mergedTx.900	94.5255	70.7206	64.7442	37.5427	63.5084	118.389	66.5283	89.141
XLOC_004456	mergedTx.913.10	chr1	23964347	23980463	mergedTx.913	157.052	172.204	190.622	159.643	116.213	181.45	134.438	112.1
XLOC_004456	NM_001191005,NM_001191006,NM_001191007,NM_001191009,NM_001300936,NM_001300937,NM_006625,NM_054016,NR_034035	chr1	23964347	23980463	SRSF10	157.052	172.204	190.622	159.643	116.213	181.45	134.438	112.1
XLOC_000535	mergedTx.914.1	chr1	23964811	23965929	mergedTx.914	2.65025	1.17032	2.46176	9.47273	1.11931	3.91076	1.82882	0
XLOC_000536	mergedTx.915.1,mergedTx.915.2,mergedTx.915.3,mergedTx.915.5,mergedTx.915.4	chr1	23966460	23980424	mergedTx.915	153.469	170.908	184.509	150.101	113.147	175.451	132.325	112.1
XLOC_000537	mergedTx.920.1,mergedTx.920.2,mergedTx.920.3,mergedTx.920.4,mergedTx.920.5,mergedTx.920.6	chr1	23985462	24088008	mergedTx.920	0.0981573	0	1.27191	1.3234	9.73309	2.3109	1.17857	7.16161
XLOC_004457	NM_152372	chr1	23985466	24112175	MYOM3	0.196315	0	0.615439	1.88062	7.83514	2.3109	0.975369	7.16161
XLOC_004457	mergedTx.921.1,mergedTx.921.2,mergedTx.921.3,mergedTx.921.4,mergedTx.921.5	chr1	23985466	24112175	mergedTx.921	0.196315	0	0.615439	1.88062	7.83514	2.3109	0.975369	7.16161
XLOC_000538	mergedTx.922.1	chr1	23992734	24032755	mergedTx.922	0.147236	1.29571	2.29764	0	3.50391	2.57755	4.26724	9.0152
XLOC_004458	mergedTx.923.1	chr1	23992803	24032680	mergedTx.923	0.147236	1.29571	2.29764	0	3.50391	2.57755	4.2266	9.0152
XLOC_000545	NM_198173,NM_198174,NM_001195010,NM_021180	chr1	24319322	24364480	GRHL3	2.20854	45.1826	18.9145	4.94532	7.78648	19.9093	9.79433	4.80249
XLOC_004466	mergedTx.944.1	chr1	24319349	24355294	mergedTx.944	1.52144	45.1826	18.7914	4.94532	6.81317	19.8649	9.79433	4.80249
XLOC_004467	NM_001199013,NM_001199014,NM_178122,NM_001199012	chr1	24356999	24469238	STPG1	2.20854	7.60707	12.0626	5.36324	17.2762	9.37693	5.52709	6.31907
XLOC_004467	mergedTx.945.1,mergedTx.945.6,mergedTx.945.7,mergedTx.945.8	chr1	24356999	24469238	mergedTx.945	2.20854	7.60707	12.0626	5.36324	17.2762	9.37693	5.52709	6.31907
XLOC_000546	mergedTx.946.1,mergedTx.946.2,mergedTx.946.4	chr1	24357024	24472983	mergedTx.946	3.72998	7.60707	12.9242	7.0349	17.6169	9.37693	7.84359	6.3612
XLOC_000546	NM_020448	chr1	24357024	24472983	NIPAL3	3.72998	7.60707	12.9242	7.0349	17.6169	9.37693	7.84359	6.3612
XLOC_004469	mergedTx.930.1,mergedTx.930.5,mergedTx.930.6,mergedTx.930.7	chr1	24496333	24556024	mergedTx.930	13.3494	6.43675	10.1753	5.08463	10.6577	7.15491	5.68965	1.51658
XLOC_004469	NR_045407,NR_045408,NR_045409	chr1	24496333	24556024	RCAN3AS	13.3494	6.43675	10.1753	5.08463	10.6577	7.15491	5.68965	1.51658
XLOC_004469	NR_109781	chr1	24496333	24556024	LOC100506985	13.3494	6.43675	10.1753	5.08463	10.6577	7.15491	5.68965	1.51658
XLOC_000547	NM_001251979,NM_001251984,NM_001251977,NM_001251981,NM_001251983,NM_013441,NM_001251978,NM_001251980,NM_001251982,NM_001251985	chr1	24502351	24537020	RCAN3	13.3494	4.01252	9.97012	5.08463	10.6577	7.15491	5.24261	0.0421271
XLOC_000548	mergedTx.932.1	chr1	24538644	24541011	mergedTx.932	0	9.9477	0.943673	2.43784	1.89795	0.133321	1.99138	3.45442
XLOC_000549	mergedTx.933.2	chr1	24556076	24609327	mergedTx.933	0.490787	6.31136	8.20586	1.39305	3.40658	5.55506	1.21921	0
XLOC_000549	NM_001010980	chr1	24556076	24609327	NCMAP	0.490787	6.31136	8.20586	1.39305	3.40658	5.55506	1.21921	0
XLOC_004470	mergedTx.934.1,mergedTx.934.2	chr1	24589488	24606883	mergedTx.934	0.539865	6.81292	12.9242	2.01992	7.00783	4.84401	1.25985	0
XLOC_000553	mergedTx.964.3,mergedTx.964.4,mergedTx.964.5,mergedTx.964.6,mergedTx.964.7,mergedTx.964.8,mergedTx.964.9,mergedTx.964.10,mergedTx.964.13,mergedTx.964.12,mergedTx.964.11,mergedTx.964.14,mergedTx.964.15	chr1	24643103	24673281	mergedTx.964	178.744	148.045	136.792	283.903	165.414	198.871	139.681	135.86
XLOC_000553	NM_001303448,NM_005839,NM_001303449	chr1	24643103	24673281	SRRM1	178.744	148.045	136.792	283.903	165.414	198.871	139.681	135.86
XLOC_004474	mergedTx.965.2,mergedTx.965.3,mergedTx.965.4,mergedTx.965.1,mergedTx.965.5,mergedTx.965.7,mergedTx.965.6,mergedTx.965.8,mergedTx.965.10,mergedTx.965.11,mergedTx.965.9,mergedTx.965.12	chr1	24643170	24673228	mergedTx.965	176.879	147.376	135.561	282.441	165.414	198.827	139.356	135.86
XLOC_004477	mergedTx.953.1	chr1	24744194	24745050	mergedTx.953	2.0613	0.334377	0.205146	0	0	2.17758	1.01601	1.60083
XLOC_000556	NM_013943	chr1	24745269	24844324	CLIC4	138.745	85.2242	115.867	87.3442	97.2336	246.733	128.749	199.935
XLOC_004478	mergedTx.955.2,mergedTx.955.1	chr1	24745295	24827118	mergedTx.955	52.416	25.12	43.9013	23.1943	26.62	66.5274	51.1256	55.5657
XLOC_004481	mergedTx.959.1,mergedTx.959.2	chr1	24839856	24844289	mergedTx.959	95.2126	65.6632	79.5558	66.727	75.0908	189.761	87.9051	153.553
XLOC_004486	mergedTx.960.3,mergedTx.960.4	chr1	25222276	25232522	mergedTx.960	99.9732	83.8867	75.3708	91.1054	87.2085	89.903	85.9137	71.574
XLOC_004486	NM_015484,NM_207170	chr1	25222276	25232522	SYF2	99.9732	83.8867	75.3708	91.1054	87.2085	89.903	85.9137	71.574
XLOC_000560	mergedTx.961.1,mergedTx.961.2	chr1	25222624	25232538	mergedTx.961	99.9732	83.8867	75.3708	91.1054	87.2085	89.903	85.9137	71.574
XLOC_004487	mergedTx.972.2,mergedTx.972.5,mergedTx.972.3,mergedTx.972.4,mergedTx.972.6,mergedTx.972.7	chr1	25242249	25267915	mergedTx.972	61.6919	8.73559	64.498	14.9753	19.5635	49.5955	25.8066	18.0304
XLOC_004487	NM_020317	chr1	25242249	25267915	RSRP1	61.6919	8.73559	64.498	14.9753	19.5635	49.5955	25.8066	18.0304
XLOC_000561	mergedTx.973.1,mergedTx.973.2,mergedTx.973.3,mergedTx.973.4,mergedTx.973.5	chr1	25242254	25267888	mergedTx.973	61.6919	8.73559	64.498	14.9753	19.5635	49.5955	25.8066	18.0304
XLOC_004488	mergedTx.969.1	chr1	25293836	25294654	mergedTx.969	37.8887	33.6048	31.6336	20.1296	26.328	31.8194	36.5763	27.172
XLOC_000569	NM_014313	chr1	25338298	25362343	TMEM50A	56.784	73.73	120.749	62.2693	86.6732	32.6193	90.7093	74.5229
XLOC_000569	mergedTx.981.2,mergedTx.981.6,mergedTx.981.3,mergedTx.981.5,mergedTx.981.4,mergedTx.981.7,mergedTx.981.8	chr1	25338298	25362343	mergedTx.981	56.784	73.73	120.749	62.2693	86.6732	32.6193	90.7093	74.5229
XLOC_004491	mergedTx.982.2,mergedTx.982.1,mergedTx.982.5,mergedTx.982.4,mergedTx.982.3	chr1	25338299	25420872	mergedTx.982	56.784	73.73	120.749	62.2693	86.6732	32.6193	90.7093	74.5229
XLOC_004491	NM_020485,NM_138616,NM_138617,NM_138618	chr1	25338299	25420872	RHCE	56.784	73.73	120.749	62.2693	86.6732	32.6193	90.7093	74.5229
XLOC_000571	NM_001282564,NM_018202	chr1	25430858	25500207	TMEM57	2.89564	2.67501	9.35468	10.3086	6.47251	4.84401	3.77955	8.13053
XLOC_004492	mergedTx.978.1	chr1	25430959	25498785	mergedTx.978	2.89564	2.67501	9.35468	10.3086	5.79119	4.84401	3.61699	8.13053
XLOC_000573	mergedTx.983.2,mergedTx.983.3,mergedTx.983.4,mergedTx.983.5,mergedTx.983.6	chr1	25543585	25590377	mergedTx.983	19.2388	5.89339	0.820586	10.6568	25.89	21.7758	8.8596	35.9344
XLOC_000573	NM_015627	chr1	25543585	25590377	LDLRAP1	19.2388	5.89339	0.820586	10.6568	25.89	21.7758	8.8596	35.9344
XLOC_004494	mergedTx.984.1,mergedTx.984.2,mergedTx.984.3,mergedTx.984.4,mergedTx.984.5,mergedTx.984.6	chr1	25543605	25590378	mergedTx.984	19.2388	5.89339	0.820586	10.6568	25.89	21.7758	8.8596	35.5553
XLOC_000575	mergedTx.986.1	chr1	25617394	25786207	mergedTx.986	0.0490787	0.0417971	2.99514	0.139305	2.28728	0	2.80419	8.08841
XLOC_000575	NM_001289010,NM_020379	chr1	25617394	25786207	MAN1C1	0.0490787	0.0417971	2.99514	0.139305	2.28728	0	2.80419	8.08841
XLOC_004495	mergedTx.987.1,mergedTx.987.2	chr1	25617646	25784387	mergedTx.987	0.0490787	0.0417971	2.99514	0.139305	2.28728	0	2.7229	7.9199
XLOC_000576	NM_020451,NM_206926	chr1	25800176	25818222	SEPN1	3.48458	8.81918	7.09807	21.3833	4.96388	1.06657	2.47906	22.875
XLOC_004496	mergedTx.989.1,mergedTx.989.2	chr1	25800244	25817042	mergedTx.989	0	5.35003	3.40543	0	1.84929	0	0.447044	22.1167
XLOC_004497	mergedTx.990.1	chr1	25817080	25818210	mergedTx.990	3.48458	3.46916	3.93881	21.3833	3.16326	1.06657	2.03202	0.758288
XLOC_000577	NM_001099625,NM_001099627,NM_019557,NM_001099626	chr1	25819906	25859466	MTFR1L	41.2752	95.0465	69.7908	28.0699	61.3672	94.7026	119.564	136.997
XLOC_000577	mergedTx.1000.1,mergedTx.1000.4,mergedTx.1000.5,mergedTx.1000.6,mergedTx.1000.7	chr1	25819906	25859466	mergedTx.1000	41.2752	95.0465	69.7908	28.0699	61.3672	94.7026	119.564	136.997
XLOC_004498	NM_001287490,NM_024037	chr1	25819933	25859458	AUNIP	43.4346	99.2263	74.8374	33.6421	64.6277	101.991	131.878	140.325
XLOC_004498	mergedTx.1001.1,mergedTx.1001.2,mergedTx.1001.3,mergedTx.1001.4,mergedTx.1001.6,mergedTx.1001.7	chr1	25819933	25859458	mergedTx.1001	43.4346	99.2263	74.8374	33.6421	64.6277	101.991	131.878	140.325
XLOC_004498	NR_024498	chr1	25819933	25859458	LOC646471	43.4346	99.2263	74.8374	33.6421	64.6277	101.991	131.878	140.325
XLOC_004501	NM_001145454,NM_203401,NM_005563,NM_203399	chr1	25884186	25906877	STMN1	649.801	993.851	1069.31	943.303	1049.32	1449.38	1179.55	800.289
XLOC_004501	mergedTx.1005.5,mergedTx.1005.6,mergedTx.1005.7,mergedTx.1005.9,mergedTx.1005.8,mergedTx.1005.10,mergedTx.1005.11	chr1	25884186	25906877	mergedTx.1005	649.801	993.851	1069.31	943.303	1049.32	1449.38	1179.55	800.289
XLOC_004501	NR_037481	chr1	25884186	25906877	MIR3917	649.801	993.851	1069.31	943.303	1049.32	1449.38	1179.55	800.289
XLOC_000579	mergedTx.1008.2,mergedTx.1008.4,mergedTx.1008.5,mergedTx.1008.1,mergedTx.1008.3,mergedTx.1008.6,mergedTx.1008.8,mergedTx.1008.7	chr1	25900109	25906502	mergedTx.1008	649.801	993.851	1069.31	943.303	1048.94	1449.29	1179.46	800.289
XLOC_004507	NM_000437	chr1	25959767	25998157	PAFAH2	33.3735	46.1022	19.1607	9.68169	18.3469	10.7101	25.0751	32.8592
XLOC_004507	mergedTx.1009.2,mergedTx.1009.3	chr1	25959767	25998157	mergedTx.1009	33.3735	46.1022	19.1607	9.68169	18.3469	10.7101	25.0751	32.8592
XLOC_000584	mergedTx.1010.1,mergedTx.1010.2,mergedTx.1010.3,mergedTx.1010.4,mergedTx.1010.5	chr1	25959769	25998132	mergedTx.1010	33.3735	46.1022	19.1607	9.68169	18.3469	10.7101	25.0751	32.8592
XLOC_000586	mergedTx.1011.2,mergedTx.1011.1,mergedTx.1011.3,mergedTx.1011.4,mergedTx.1011.5,mergedTx.1011.6	chr1	26037274	26050625	mergedTx.1011	14.1837	11.0762	11.4061	19.5723	11.777	22.9313	5.73029	7.4565
XLOC_004509	mergedTx.1012.1,mergedTx.1012.2	chr1	26037646	26046077	mergedTx.1012	12.8586	9.65512	9.64188	19.5723	11.2904	20.9759	5.68965	7.4565
XLOC_004509	NM_001004434,NM_032513	chr1	26037646	26046077	SLC30A2	12.8586	9.65512	9.64188	19.5723	11.2904	20.9759	5.68965	7.4565
XLOC_004511	mergedTx.1022.2	chr1	26051305	26067634	mergedTx.1022	11.1409	2.71681	8.8213	6.96524	4.62322	6.35498	10.9323	9.89987
XLOC_004511	NM_032588	chr1	26051305	26067634	TRIM63	11.1409	2.71681	8.8213	6.96524	4.62322	6.35498	10.9323	9.89987
XLOC_000587	mergedTx.1023.1,mergedTx.1023.2,mergedTx.1023.3,mergedTx.1023.4,mergedTx.1023.5,mergedTx.1023.6	chr1	26051317	26097669	mergedTx.1023	13.6929	12.0794	12.3908	7.0349	5.40187	9.5547	13.2081	9.98413
XLOC_004513	mergedTx.1026.1,mergedTx.1026.2	chr1	26072669	26097678	mergedTx.1026	2.60117	10.5329	3.56955	0.139305	0.924644	3.28859	2.47906	0.0842542
XLOC_000589	mergedTx.1015.4	chr1	26111165	26125548	mergedTx.1015	6.18391	0	1.96941	19.0848	2.5306	0.0444404	2.19458	0
XLOC_000589	NM_001243532,NM_001243533,NM_152835	chr1	26111165	26125548	PDIK1L	6.18391	0	1.96941	19.0848	2.5306	0.0444404	2.19458	0
XLOC_004514	mergedTx.1016.1,mergedTx.1016.2	chr1	26111824	26122628	mergedTx.1016	4.66247	0	1.92838	19.0848	2.5306	0.0444404	2.19458	0
XLOC_004516	mergedTx.1018.1,mergedTx.1018.2	chr1	26169871	26170877	mergedTx.1018	68.9064	89.6547	68.1086	85.5332	50.3201	60.9723	89.5307	74.7335
XLOC_000592	NM_015871	chr1	26169897	26170873	ZNF593	68.9064	89.6547	68.1086	85.5332	50.3201	60.9723	89.5307	74.7335
XLOC_000592	mergedTx.1019.2	chr1	26169897	26170873	mergedTx.1019	68.9064	89.6547	68.1086	85.5332	50.3201	60.9723	89.5307	74.7335
XLOC_000593	NM_001297647,NM_001297648,NM_006314	chr1	26177490	26189884	CNKSR1	2.15946	3.67814	1.47705	15.6718	1.36263	4.1774	1.30049	0
XLOC_000593	mergedTx.1027.4,mergedTx.1027.5,mergedTx.1027.6	chr1	26177490	26189884	mergedTx.1027	2.15946	3.67814	1.47705	15.6718	1.36263	4.1774	1.30049	0
XLOC_004517	mergedTx.1028.1	chr1	26177498	26184141	mergedTx.1028	1.03065	1.79727	0	9.19412	0.729982	1.28877	0.690886	0
XLOC_004518	mergedTx.1029.1,mergedTx.1029.2	chr1	26184467	26189706	mergedTx.1029	1.12881	1.88087	1.47705	6.47768	0.632651	2.88863	0.609605	0
XLOC_000598	NM_031286	chr1	26234153	26281522	SH3BGRL3	106.206	64.7855	44.804	34.6173	75.2368	79.0596	64.1305	76.9241
XLOC_000598	mergedTx.1033.3,mergedTx.1033.4,mergedTx.1033.5,mergedTx.1033.8	chr1	26234153	26281522	mergedTx.1033	106.206	64.7855	44.804	34.6173	75.2368	79.0596	64.1305	76.9241
XLOC_000598	NM_001281517,NM_022778,NM_001281518	chr1	26234153	26281522	CEP85	106.206	64.7855	44.804	34.6173	75.2368	79.0596	64.1305	76.9241
XLOC_004519	mergedTx.1034.1,mergedTx.1034.2	chr1	26234187	26278799	mergedTx.1034	11.1409	26.374	8.86232	3.69158	9.83043	13.9099	15.3214	34.7127
XLOC_004520	mergedTx.1035.1,mergedTx.1035.2,mergedTx.1035.3	chr1	26280007	26281514	mergedTx.1035	95.0654	38.3697	35.9416	30.9257	61.1725	65.1497	48.6465	42.2114
XLOC_004521	mergedTx.1036.1,mergedTx.1036.5,mergedTx.1036.6,mergedTx.1036.7	chr1	26282282	26320503	mergedTx.1036	9.76665	6.72933	6.23645	8.70655	6.37518	0	4.67364	2.44337
XLOC_004521	NM_001077262,NM_183008,NM_145345	chr1	26282282	26320503	UBXN11	9.76665	6.72933	6.23645	8.70655	6.37518	0	4.67364	2.44337
XLOC_000599	mergedTx.1037.1,mergedTx.1037.2,mergedTx.1037.3	chr1	26282324	26306618	mergedTx.1037	8.736	4.47229	6.23645	8.6369	6.37518	0	4.67364	0.0842542
XLOC_004522	NM_001039775	chr1	26321859	26356487	AIM1L	37.0053	50.4909	33.0286	22.846	14.843	0.399964	11.1355	0.0421271
XLOC_004522	mergedTx.1039.2,mergedTx.1039.4,mergedTx.1039.5,mergedTx.1039.3,mergedTx.1039.6	chr1	26321859	26356487	mergedTx.1039	37.0053	50.4909	33.0286	22.846	14.843	0.399964	11.1355	0.0421271
XLOC_000601	mergedTx.1040.1,mergedTx.1040.2,mergedTx.1040.3,mergedTx.1040.4,mergedTx.1040.5,mergedTx.1040.6	chr1	26321874	26354114	mergedTx.1040	37.0053	50.4909	32.9465	22.846	14.843	0.399964	11.1355	0.0421271
XLOC_004525	mergedTx.1046.2,mergedTx.1046.3,mergedTx.1046.1,mergedTx.1046.4,mergedTx.1046.5,mergedTx.1046.6,mergedTx.1046.7,mergedTx.1046.8,mergedTx.1046.9,mergedTx.1046.10,mergedTx.1046.11,mergedTx.1046.12,mergedTx.1046.13,mergedTx.1046.14,mergedTx.1046.15,mergedTx.1046.16	chr1	26410731	26429711	mergedTx.1046	176.83	125.475	111.764	175.942	143.952	244.511	123.791	195.554
XLOC_000603	mergedTx.1047.7,mergedTx.1047.4,mergedTx.1047.6,mergedTx.1047.5,mergedTx.1047.1,mergedTx.1047.2,mergedTx.1047.3,mergedTx.1047.10,mergedTx.1047.9,mergedTx.1047.11,mergedTx.1047.12,mergedTx.1047.13,mergedTx.1047.14,mergedTx.1047.15,mergedTx.1047.17,mergedTx.1047.16	chr1	26410768	26429706	mergedTx.1047	176.83	125.475	111.887	175.942	144.147	244.511	123.791	195.554
XLOC_000603	NM_024674	chr1	26410768	26429706	LIN28A	176.83	125.475	111.887	175.942	144.147	244.511	123.791	195.554
XLOC_004527	NR_125952,NR_125953	chr1	26432268	26471266	LOC101928324	40.0973	38.3279	32.9465	14.6967	55.4786	25.5533	34.2192	26.3294
XLOC_004527	mergedTx.1059.2,mergedTx.1059.3,mergedTx.1059.4,mergedTx.1059.5,mergedTx.1059.1,mergedTx.1059.6,mergedTx.1059.9,mergedTx.1059.10,mergedTx.1059.8,mergedTx.1059.7,mergedTx.1059.11	chr1	26432268	26471266	mergedTx.1059	40.0973	38.3279	32.9465	14.6967	55.4786	25.5533	34.2192	26.3294
XLOC_000605	NM_001243564,NM_001243565,NM_024887,NM_205861	chr1	26432282	26471304	DHDDS	40.0973	38.3279	32.9465	14.6967	55.4786	25.5533	34.1785	26.2873
XLOC_000605	mergedTx.1060.5,mergedTx.1060.8,mergedTx.1060.7,mergedTx.1060.6	chr1	26432282	26471304	mergedTx.1060	40.0973	38.3279	32.9465	14.6967	55.4786	25.5533	34.1785	26.2873
XLOC_000606	mergedTx.1049.3,mergedTx.1049.2,mergedTx.1049.4	chr1	26472411	26476642	mergedTx.1049	384.58	284.387	261.151	342.202	357.107	323.171	264.894	317.765
XLOC_000606	NM_005517	chr1	26472411	26476642	HMGN2	384.58	284.387	261.151	342.202	357.107	323.171	264.894	317.765
XLOC_004528	mergedTx.1050.1,mergedTx.1050.2,mergedTx.1050.3	chr1	26472434	26475963	mergedTx.1050	384.58	284.387	261.274	340.949	357.107	323.171	264.569	317.765
XLOC_004532	mergedTx.1061.1,mergedTx.1061.2	chr1	26529754	26575026	mergedTx.1061	46.2812	69.7175	61.5849	15.3932	70.7109	20.9315	58.644	47.5615
XLOC_000610	mergedTx.1062.2	chr1	26529758	26575029	mergedTx.1062	46.2812	69.7175	61.5849	15.3932	70.7109	20.9315	58.644	47.5615
XLOC_000610	NM_002953,NM_001006665	chr1	26529758	26575029	RPS6KA1	46.2812	69.7175	61.5849	15.3932	70.7109	20.9315	58.644	47.5615
XLOC_000612	mergedTx.1055.1,mergedTx.1055.2	chr1	26595507	26597423	mergedTx.1055	0.0490787	0.125391	1.14882	0	5.25587	0.488845	3.41379	16.5981
XLOC_000617	NM_006015,NM_139135	chr1	26696031	26782110	ARID1A	30.5269	24.0751	19.4068	55.9309	55.284	40.7963	17.069	33.6596
XLOC_000618	mergedTx.1076.1	chr1	26708319	26709490	mergedTx.1076	8.29429	3.92892	4.02087	3.62193	3.45525	0	2.5197	3.03315
XLOC_004538	mergedTx.1083.1,mergedTx.1083.2	chr1	26762150	26782089	mergedTx.1083	30.5269	23.8243	19.3658	55.7916	55.2353	40.263	16.7845	33.6596
XLOC_004539	mergedTx.1067.1,mergedTx.1067.2	chr1	26787712	26798264	mergedTx.1067	0	0.167188	2.17455	0.139305	6.08318	6.08834	3.73891	7.9199
XLOC_000623	mergedTx.1068.2	chr1	26787963	26798251	mergedTx.1068	0	0.167188	2.17455	0.139305	6.08318	6.08834	3.73891	7.9199
XLOC_000623	NM_017837,NM_001202554	chr1	26787963	26798251	PIGV	0	0.167188	2.17455	0.139305	6.08318	6.08834	3.73891	7.9199
XLOC_000625	mergedTx.1071.2,mergedTx.1071.3	chr1	26826710	26855700	mergedTx.1071	1.66867	14.1274	5.12866	14.1394	15.7189	2.13314	4.59236	17.6934
XLOC_000625	NM_032283	chr1	26826710	26855700	ZDHHC18	1.66867	14.1274	5.12866	14.1394	15.7189	2.13314	4.59236	17.6934
XLOC_004542	mergedTx.1072.1,mergedTx.1072.2	chr1	26826928	26855701	mergedTx.1072	1.66867	14.1274	5.12866	14.1394	15.6703	2.13314	4.59236	17.6934
XLOC_004543	mergedTx.1069.1	chr1	26863129	26864456	mergedTx.1069	10.8464	2.884	2.95411	0.975134	9.5871	0	3.08867	1.43232
XLOC_000626	NM_006142	chr1	26863142	26864456	SFN	10.8464	2.884	2.95411	0.975134	9.5871	0	3.08867	1.43232
XLOC_000627	mergedTx.1084.1	chr1	26876265	26890341	mergedTx.1084	42.6984	10.7836	9.72394	12.6767	28.0313	20.8426	21.6207	18.8308
XLOC_004544	NM_018066	chr1	26879382	26890378	GPN2	41.1279	10.7836	9.72394	12.6767	27.9826	20.7981	21.6207	18.8308
XLOC_004545	NM_022078	chr1	26890488	26900471	GPATCH3	21.7909	20.8149	15.386	0.55722	24.1867	0.0444404	23.0431	32.9855
XLOC_000628	mergedTx.1087.1,mergedTx.1087.2	chr1	26890502	26902357	mergedTx.1087	21.7909	20.8149	15.386	0.55722	24.4787	0.0444404	23.2056	32.9855
XLOC_004547	mergedTx.1100.1,mergedTx.1100.2,mergedTx.1100.3,mergedTx.1100.4	chr1	26921681	26946854	mergedTx.1100	225.271	280.458	243.345	231.873	244.739	201.36	316.385	263.884
XLOC_000629	mergedTx.1101.1,mergedTx.1101.3,mergedTx.1101.4,mergedTx.1101.5	chr1	26921712	26946375	mergedTx.1101	225.271	280.458	243.345	231.873	244.739	201.36	316.385	263.884
XLOC_000629	NM_006600	chr1	26921712	26946375	NUDC	225.271	280.458	243.345	231.873	244.739	201.36	316.385	263.884
XLOC_004548	NM_152365	chr1	26949556	26960410	KDF1	23.1651	15.9247	11.3241	0.417915	19.0769	3.91076	12.8424	22.875
XLOC_004548	mergedTx.1091.2	chr1	26949556	26960410	mergedTx.1091	23.1651	15.9247	11.3241	0.417915	19.0769	3.91076	12.8424	22.875
XLOC_000630	mergedTx.1092.1,mergedTx.1092.2,mergedTx.1092.3	chr1	26949572	26960464	mergedTx.1092	23.1651	15.9247	11.3241	0.417915	19.0769	3.91076	12.8424	22.875
XLOC_000631	NM_001013642	chr1	26993704	27000886	TRNP1	0.0490787	3.21837	1.55911	8.21899	0.291993	0	1.95074	0.126381
XLOC_004549	mergedTx.1090.1	chr1	26994459	27000858	mergedTx.1090	0.0490787	3.09298	1.51808	8.07968	0.291993	0	1.78818	0.126381
XLOC_004551	NM_052943	chr1	27005020	27012842	FAM46B	119.212	93.2493	60.313	10.2389	65.6011	35.419	62.261	281.957
XLOC_000632	mergedTx.1099.1	chr1	27005029	27012839	mergedTx.1099	119.212	93.2493	60.313	10.2389	65.6011	35.419	62.261	281.957
XLOC_004555	mergedTx.1117.3	chr1	27098809	27155130	mergedTx.1117	12.1224	4.93205	27.0383	14.836	35.6718	6.57719	9.0628	14.4075
XLOC_004555	NM_003047,NR_046474	chr1	27098809	27155130	SLC9A1	12.1224	4.93205	27.0383	14.836	35.6718	6.57719	9.0628	14.4075
XLOC_000638	mergedTx.1118.1,mergedTx.1118.2	chr1	27098825	27100148	mergedTx.1118	6.08575	2.42423	16.4938	11.632	19.6122	1.33321	6.01477	10.7003
XLOC_000639	mergedTx.1119.1,mergedTx.1119.2	chr1	27100212	27155125	mergedTx.1119	6.03668	2.50782	10.5856	3.20401	16.0596	5.24397	3.04803	3.70719
XLOC_004558	mergedTx.1108.1	chr1	27206946	27207085	mergedTx.1108	1.12881	1.71368	2.17455	2.15923	1.45996	2.0887	2.56034	1.5587
XLOC_000643	mergedTx.1109.1	chr1	27207236	27207446	mergedTx.1109	12.2697	10.7418	11.16	19.8509	14.405	17.0207	9.83497	10.4897
XLOC_000646	NM_001276252,NM_015023	chr1	27234516	27308633	WDTC1	0.0981573	1.96446	1.47705	3.13436	3.74724	0.97769	0.894088	5.18164
XLOC_004562	mergedTx.1116.1	chr1	27305009	27307989	mergedTx.1116	0.0981573	1.33751	0.0820586	3.06471	3.45525	0.755488	0.284483	3.74931
XLOC_000648	NR_033926	chr1	27322145	27336388	ACTG1P20	14.0365	18.8923	18.3811	26.6072	23.9434	9.7769	32.9187	21.1057
XLOC_000648	NM_032125,NR_037576,NR_037577,NR_037580	chr1	27322145	27336388	TMEM222	14.0365	18.8923	18.3811	26.6072	23.9434	9.7769	32.9187	21.1057
XLOC_000648	mergedTx.1125.5,mergedTx.1125.6,mergedTx.1125.7	chr1	27322145	27336388	mergedTx.1125	14.0365	18.8923	18.3811	26.6072	23.9434	9.7769	32.9187	21.1057
XLOC_004563	mergedTx.1126.1,mergedTx.1126.2,mergedTx.1126.3,mergedTx.1126.4	chr1	27322160	27336382	mergedTx.1126	13.9874	15.9665	18.3811	26.6072	23.9434	9.7769	32.9187	21.1057
XLOC_004567	NM_001201404,NM_006990	chr1	27404226	27490187	WASF2	30.6251	22.863	15.8783	55.513	24.3327	15.1098	12.7204	6.61396
XLOC_004567	mergedTx.1132.3,mergedTx.1132.4,mergedTx.1132.5	chr1	27404226	27490187	mergedTx.1132	30.6251	22.863	15.8783	55.513	24.3327	15.1098	12.7204	6.61396
XLOC_000652	mergedTx.1133.1,mergedTx.1133.2,mergedTx.1133.3,mergedTx.1133.4,mergedTx.1133.5	chr1	27404238	27490167	mergedTx.1133	30.6251	22.863	15.8783	55.513	24.3327	15.1098	12.7204	6.61396
XLOC_004570	mergedTx.1128.1	chr1	27649404	27649690	mergedTx.1128	2.94472	2.00626	2.58484	7.31351	3.01726	3.77744	1.13793	1.97997
XLOC_004572	mergedTx.1136.1,mergedTx.1136.3,mergedTx.1136.4,mergedTx.1136.2,mergedTx.1136.5,mergedTx.1136.6	chr1	27725975	27766151	mergedTx.1136	8.0489	4.47229	7.4263	2.57714	2.72527	7.73264	7.92487	12.596
XLOC_000656	mergedTx.1137.6,mergedTx.1137.7,mergedTx.1137.8	chr1	27725979	27766162	mergedTx.1137	12.9077	6.93831	10.0932	6.61698	4.57455	11.4656	10.4852	11.4586
XLOC_000656	NM_001143912,NM_001143913,NM_001143914,NM_001143915,NM_152660	chr1	27725979	27766162	FAM76A	12.9077	6.93831	10.0932	6.61698	4.57455	11.4656	10.4852	11.4586
XLOC_004574	mergedTx.1140.1	chr1	27760987	27761896	mergedTx.1140	4.02445	1.08672	1.92838	1.25374	1.80062	1.8665	1.66625	0.0842542
XLOC_004575	mergedTx.1141.1	chr1	27762385	27763096	mergedTx.1141	1.42328	1.3793	0.656468	2.99505	0.0486655	1.95538	1.01601	0
XLOC_000658	NM_177424	chr1	27773183	27824452	STX12	20.6621	3.88713	8.00071	9.33343	5.40187	13.421	11.7857	7.03523
XLOC_004576	mergedTx.1135.1	chr1	27773213	27824422	mergedTx.1135	20.6621	3.88713	8.00071	9.33343	5.40187	13.421	11.7857	7.03523
XLOC_004577	mergedTx.1147.1,mergedTx.1147.2,mergedTx.1147.3,mergedTx.1147.4	chr1	27830249	27851653	mergedTx.1147	10.3065	10.5329	15.468	6.19907	14.551	23.3757	21.0111	10.6582
XLOC_000659	NM_014110,NM_002713,NM_138558	chr1	27830741	27851654	PPP1R8	10.9445	21.6927	21.5814	37.682	25.16	27.9975	26.2943	17.7776
XLOC_000659	mergedTx.1148.2,mergedTx.1148.3,mergedTx.1148.4	chr1	27830741	27851654	mergedTx.1148	10.9445	21.6927	21.5814	37.682	25.16	27.9975	26.2943	17.7776
XLOC_004579	mergedTx.1142.1	chr1	27852198	27852991	mergedTx.1142	0.147236	0	0.615439	0	2.23861	2.3109	1.01601	2.14848
XLOC_000661	mergedTx.1143.1	chr1	27852451	27854989	mergedTx.1143	0.196315	0.626956	1.35397	0.0696524	6.52117	6.62163	2.27586	8.29904
XLOC_004580	mergedTx.1144.1	chr1	27854429	27855077	mergedTx.1144	0.0490787	0.626956	0.779556	0.0696524	4.57455	4.62181	1.34113	6.27694
XLOC_004581	NM_001286076,NM_001297558,NM_002946	chr1	27891526	27914797	RPA2	137.469	108.547	102.04	74.7371	112.271	154.564	94.5295	104.602
XLOC_004581	mergedTx.1145.4	chr1	27891526	27914797	mergedTx.1145	137.469	108.547	102.04	74.7371	112.271	154.564	94.5295	104.602
XLOC_000663	mergedTx.1146.1,mergedTx.1146.2	chr1	27891536	27914774	mergedTx.1146	137.469	108.547	102.04	74.7371	112.271	154.564	94.5295	104.602
XLOC_000666	NM_018053	chr1	27959462	27968096	XKR8	0.73618	7.48168	5.78513	18.5972	10.9011	5.64394	10.1601	0
XLOC_004582	mergedTx.1154.1	chr1	27959896	27968081	mergedTx.1154	0.490787	7.48168	5.78513	18.5972	10.9011	5.64394	10.1601	0
XLOC_004583	NM_001282561,NM_001282562,NM_001990,NM_001282560,NR_104214	chr1	27970344	28088637	EYA3	9.61942	3.13478	15.427	22.1495	7.64048	9.46582	8.12807	0.968924
XLOC_000667	mergedTx.1163.1	chr1	27970368	27971581	mergedTx.1163	4.07353	1.4211	7.38527	4.52741	5.69386	2.35534	3.04803	0.968924
XLOC_000669	mergedTx.1165.1,mergedTx.1165.2	chr1	27974119	28088631	mergedTx.1165	5.54589	1.71368	5.86719	16.5076	1.94662	7.11047	5.08005	0
XLOC_004585	mergedTx.1159.1,mergedTx.1159.2,mergedTx.1159.3	chr1	28095059	28096434	mergedTx.1159	19.6315	28.213	48.3735	81.2147	51.6341	20.5315	36.3731	41.4531
XLOC_004587	NM_014280	chr1	28200279	28233031	DNAJC8	158.524	147.669	131.417	171.415	141.811	183.406	150.573	170.194
XLOC_004587	mergedTx.1170.2	chr1	28200279	28233031	mergedTx.1170	158.524	147.669	131.417	171.415	141.811	183.406	150.573	170.194
XLOC_000677	mergedTx.1171.2,mergedTx.1171.1	chr1	28200576	28233035	mergedTx.1171	157.935	147.418	131.417	170.648	141.811	183.272	150.451	169.814
XLOC_004588	mergedTx.1173.1,mergedTx.1173.2	chr1	28236080	28238103	mergedTx.1173	70.9677	58.7249	68.8061	62.7568	74.4582	53.6841	66.8128	26.8771
XLOC_000678	NM_016311,NM_178190,NM_178191	chr1	28236091	28238105	ATPIF1	77.1026	66.0394	75.1246	63.523	75.7721	57.5059	70.5923	27.7196
XLOC_000681	NM_031459	chr1	28259452	28282471	SESN2	26.0608	13.5423	25.7254	17.831	40.8303	25.6421	22.6367	45.9186
XLOC_000681	mergedTx.1182.2,mergedTx.1182.3	chr1	28259452	28282471	mergedTx.1182	26.0608	13.5423	25.7254	17.831	40.8303	25.6421	22.6367	45.9186
XLOC_004589	mergedTx.1183.1,mergedTx.1183.2,mergedTx.1183.3	chr1	28259504	28282453	mergedTx.1183	26.0608	13.5423	25.7254	17.831	40.8303	25.6421	22.6367	45.9186
XLOC_004593	mergedTx.1187.1,mergedTx.1187.2,mergedTx.1187.3,mergedTx.1187.4,mergedTx.1187.5,mergedTx.1187.6,mergedTx.1187.7,mergedTx.1187.10,mergedTx.1187.11,mergedTx.1187.9,mergedTx.1187.8	chr1	28328503	28335945	mergedTx.1187	34.6986	47.9412	17.9708	8.91551	34.3092	12.5766	31.6588	33.154
XLOC_000686	mergedTx.1188.3,mergedTx.1188.1,mergedTx.1188.2,mergedTx.1188.4,mergedTx.1188.7,mergedTx.1188.8,mergedTx.1188.9	chr1	28329002	28335939	mergedTx.1188	34.4532	47.3143	17.3144	8.91551	34.3092	12.5766	31.5776	33.154
XLOC_000686	NM_001127350,NM_017638	chr1	28329002	28335939	MED18	34.4532	47.3143	17.3144	8.91551	34.3092	12.5766	31.5776	33.154
XLOC_000689	mergedTx.1192.2,mergedTx.1192.4	chr1	28369582	28500272	mergedTx.1192	10.6501	0.376174	6.48263	6.96524	7.88381	3.5108	6.82758	5.01313
XLOC_000689	NM_001048183,NM_023923	chr1	28369582	28500272	PHACTR4	10.6501	0.376174	6.48263	6.96524	7.88381	3.5108	6.82758	5.01313
XLOC_004596	mergedTx.1194.1,mergedTx.1194.2	chr1	28473891	28500335	mergedTx.1194	10.3065	0.334377	4.3491	4.3881	6.52117	3.5108	5.40517	5.01313
XLOC_000691	mergedTx.1197.6,mergedTx.1197.7,mergedTx.1197.12,mergedTx.1197.13	chr1	28505943	28539196	mergedTx.1197	88.9305	144.283	70.119	147.036	87.2085	98.0356	104.649	77.0084
XLOC_000691	NM_001048199,NR_030725,NR_030726,NM_001048194,NM_001048195,NM_001269	chr1	28505943	28539196	RCC1	88.9305	144.283	70.119	147.036	87.2085	98.0356	104.649	77.0084
XLOC_000691	NR_002909,NR_036473	chr1	28505943	28539196	SNHG3	88.9305	144.283	70.119	147.036	87.2085	98.0356	104.649	77.0084
XLOC_000691	NR_004404	chr1	28505943	28539196	SNORA73B	88.9305	144.283	70.119	147.036	87.2085	98.0356	104.649	77.0084
XLOC_004597	mergedTx.1198.1,mergedTx.1198.2,mergedTx.1198.3,mergedTx.1198.4,mergedTx.1198.5,mergedTx.1198.6,mergedTx.1198.7,mergedTx.1198.8	chr1	28505992	28539248	mergedTx.1198	86.3294	144.242	68.724	142.439	87.1599	97.9912	104.039	77.0084
XLOC_000694	NM_017846,NR_003109	chr1	28553017	28578545	TRNAU1AP	19.6805	25.0364	24.1252	23.8908	41.317	29.2418	23.6933	8.63606
XLOC_000694	mergedTx.1206.3,mergedTx.1206.4,mergedTx.1206.5,mergedTx.1206.6	chr1	28553017	28578545	mergedTx.1206	19.6805	25.0364	24.1252	23.8908	41.317	29.2418	23.6933	8.63606
XLOC_004599	NR_002976	chr1	28553081	28581854	SNORA44	26.4534	34.3154	32.167	60.0404	53.1914	35.2857	28.814	12.3432
XLOC_004599	mergedTx.1207.1,mergedTx.1207.2,mergedTx.1207.3,mergedTx.1207.4,mergedTx.1207.5,mergedTx.1207.6,mergedTx.1207.8,mergedTx.1207.9	chr1	28553081	28581854	mergedTx.1207	26.4534	34.3154	32.167	60.0404	53.1914	35.2857	28.814	12.3432
XLOC_004599	NR_024127	chr1	28553081	28581854	SNHG12	26.4534	34.3154	32.167	60.0404	53.1914	35.2857	28.814	12.3432
XLOC_000695	mergedTx.1208.2,mergedTx.1208.1,mergedTx.1208.3	chr1	28578555	28581875	mergedTx.1208	7.45996	9.86411	8.36997	39.9108	11.9717	4.97733	5.24261	3.70719
XLOC_004601	NR_002987	chr1	28579764	28579893	SNORA61	2.3067	1.4211	3.97984	10.9354	2.33594	1.59986	0.609605	0
XLOC_000697	NM_152304,NM_001193532	chr1	28592200	28596630	RAB42	1.6196	3.67814	4.63631	0	16.0109	5.06621	10.282	18.241
XLOC_000697	mergedTx.1200.3	chr1	28592200	28596630	mergedTx.1200	1.6196	3.67814	4.63631	0	16.0109	5.06621	10.282	18.241
XLOC_004604	mergedTx.1201.1,mergedTx.1201.2,mergedTx.1201.3	chr1	28592207	28596608	mergedTx.1201	1.6196	3.67814	4.63631	0	20.1962	5.06621	10.4039	20.5159
XLOC_004605	NM_001135218,NM_005644	chr1	28603096	28643092	TAF12	49.9621	55.7573	60.9695	48.1298	40.8303	45.6848	46.6145	36.1029
XLOC_000698	mergedTx.1205.2,mergedTx.1205.3,mergedTx.1205.1	chr1	28603115	28643115	mergedTx.1205	49.9621	55.7573	60.9695	48.1298	40.8303	45.6848	46.6145	36.1029
XLOC_000700	mergedTx.1223.1,mergedTx.1223.2,mergedTx.1223.3,mergedTx.1223.4,mergedTx.1223.7,mergedTx.1223.8,mergedTx.1223.9	chr1	28668274	28718209	mergedTx.1223	2.45393	13.5423	21.2942	12.0499	10.4144	20.0426	17.516	29.4469
XLOC_000700	NM_006582,NM_024482	chr1	28668274	28718209	GMEB1	2.45393	13.5423	21.2942	12.0499	10.4144	20.0426	17.516	29.4469
XLOC_004608	mergedTx.1224.2,mergedTx.1224.1,mergedTx.1224.3,mergedTx.1224.4,mergedTx.1224.5	chr1	28668309	28717976	mergedTx.1224	2.35578	13.5423	18.8324	12.0499	10.4144	19.9982	16.7438	29.4469
XLOC_004611	mergedTx.1219.1,mergedTx.1219.2,mergedTx.1219.3,mergedTx.1219.4	chr1	28736612	28769769	mergedTx.1219	131.285	169.027	117.713	109.494	98.9369	180.428	128.789	96.9766
XLOC_000703	mergedTx.1220.3,mergedTx.1220.2	chr1	28736621	28769775	mergedTx.1220	131.285	169.027	117.713	109.494	98.9369	180.428	128.789	96.9766
XLOC_000703	NM_001173128,NM_016258,NM_001172828	chr1	28736621	28769775	YTHDF2	131.285	169.027	117.713	109.494	98.9369	180.428	128.789	96.9766
XLOC_000709	mergedTx.1247.1,mergedTx.1247.8,mergedTx.1247.7,mergedTx.1247.10	chr1	28887091	29123911	mergedTx.1247	1.91407	19.6864	11.0779	11.5623	36.3531	14.6653	15.0369	34.8813
XLOC_000709	NM_001166005,NM_001166007,NM_004437,NM_203342,NM_203343,NM_001166006	chr1	28887091	29123911	EPB41	1.91407	19.6864	11.0779	11.5623	36.3531	14.6653	15.0369	34.8813
XLOC_004617	NM_001171868,NM_001003682	chr1	28914551	29123909	TMEM200B	1.91407	19.3102	10.7907	11.5623	36.1098	14.6653	15.0369	34.0387
XLOC_004617	mergedTx.1249.1,mergedTx.1249.2,mergedTx.1249.3	chr1	28914551	29123909	mergedTx.1249	1.91407	19.3102	10.7907	11.5623	36.1098	14.6653	15.0369	34.0387
XLOC_004621	mergedTx.1254.2,mergedTx.1254.3	chr1	29147738	29181905	mergedTx.1254	30.7232	67.8784	47.4298	26.259	53.5807	39.2854	75.8349	75.4918
XLOC_004621	NM_005626	chr1	29147738	29181905	SRSF4	30.7232	67.8784	47.4298	26.259	53.5807	39.2854	75.8349	75.4918
XLOC_000711	mergedTx.1255.2,mergedTx.1255.1,mergedTx.1255.3,mergedTx.1255.4	chr1	29147766	29181922	mergedTx.1255	31.9502	67.8784	48.2094	28.2092	53.6293	39.2854	75.8349	75.4918
XLOC_004622	mergedTx.1238.4,mergedTx.1238.3,mergedTx.1238.5,mergedTx.1238.6,mergedTx.1238.7,mergedTx.1238.8,mergedTx.1238.9,mergedTx.1238.10	chr1	29192657	29230951	mergedTx.1238	65.2255	58.4323	33.1517	47.5726	50.9041	52.7953	74.8596	32.7328
XLOC_004622	NM_001024732,NM_016011	chr1	29192657	29230951	MECR	65.2255	58.4323	33.1517	47.5726	50.9041	52.7953	74.8596	32.7328
XLOC_000712	mergedTx.1239.2,mergedTx.1239.3,mergedTx.1239.1,mergedTx.1239.4,mergedTx.1239.5,mergedTx.1239.6,mergedTx.1239.7,mergedTx.1239.8,mergedTx.1239.9,mergedTx.1239.10	chr1	29192807	29230945	mergedTx.1239	65.2255	58.5577	33.1927	47.5726	47.8382	52.7953	74.6564	32.817
XLOC_000713	NM_001195001,NM_005704,NM_133177,NM_133178	chr1	29236516	29326813	PTPRU	5.64405	15.0469	14.9347	14.4181	23.3594	0.488845	9.99753	27.8039
XLOC_004624	mergedTx.1263.1,mergedTx.1263.2	chr1	29236522	29326790	mergedTx.1263	5.64405	15.0469	14.9347	14.3484	23.3594	0.488845	9.99753	27.8039
XLOC_004631	NM_006762	chr1	30732468	30757836	LAPTM5	6.13483	2.04806	4.84146	1.95027	8.22446	0.933249	5.60837	1.60083
XLOC_000720	mergedTx.1243.1	chr1	30732497	30746016	mergedTx.1243	6.13483	2.04806	4.84146	1.95027	8.22446	0.933249	5.64901	1.60083
XLOC_004635	NM_001020658,NM_014676	chr1	30931506	31065869	PUM1	33.8152	45.1826	42.2191	35.1745	39.857	44.3071	31.2118	16.0926
XLOC_004635	mergedTx.1282.4,mergedTx.1282.3,mergedTx.1282.5,mergedTx.1282.6,mergedTx.1282.8,mergedTx.1282.7,mergedTx.1282.9,mergedTx.1282.10	chr1	30931506	31065869	mergedTx.1282	33.8152	45.1826	42.2191	35.1745	39.857	44.3071	31.2118	16.0926
XLOC_000721	mergedTx.1283.1,mergedTx.1283.2,mergedTx.1283.3,mergedTx.1283.4,mergedTx.1283.5,mergedTx.1283.7,mergedTx.1283.9,mergedTx.1283.6,mergedTx.1283.8,mergedTx.1283.10	chr1	30931514	31065946	mergedTx.1283	33.7661	45.1826	41.9319	35.1745	38.835	44.3071	31.1712	16.0926
XLOC_000731	mergedTx.1294.1	chr1	31259150	31296861	mergedTx.1294	115.678	148.63	123.908	70.9062	78.3514	108.79	113.671	109.573
XLOC_004647	NM_004814	chr1	31259568	31296797	SNRNP40	115.678	148.63	123.621	70.9062	78.3514	108.79	113.63	109.573
XLOC_000732	mergedTx.1296.2,mergedTx.1296.1,mergedTx.1296.13,mergedTx.1296.14,mergedTx.1296.15,mergedTx.1296.16	chr1	31296982	31373096	mergedTx.1296	390.175	207.857	231.856	440.761	81.9527	145.898	68.9667	51.6478
XLOC_000732	NM_001282566,NM_001282567,NM_001282568,NM_001282569,NM_001282570,NM_001282571,NM_001282572,NM_001282573,NM_001282574,NM_016505	chr1	31296982	31373096	ZCCHC17	390.175	207.857	231.856	440.761	81.9527	145.898	68.9667	51.6478
XLOC_004648	NM_004102	chr1	31296982	31377446	FABP3	390.175	207.857	231.856	440.9	82.0986	146.698	69.1699	50.2998
XLOC_004648	mergedTx.1297.2,mergedTx.1297.1,mergedTx.1297.3,mergedTx.1297.4,mergedTx.1297.5,mergedTx.1297.6,mergedTx.1297.7,mergedTx.1297.8,mergedTx.1297.9	chr1	31296982	31377446	mergedTx.1297	390.175	207.857	231.856	440.9	82.0986	146.698	69.1699	50.2998
XLOC_004653	NR_033688,NM_012392,NR_033686	chr1	31629862	31645237	PEF1	55.9987	81.6297	46.7324	47.294	49.4928	44.796	51.2475	80.3364
XLOC_000742	mergedTx.1281.1	chr1	31629873	31645169	mergedTx.1281	55.9987	81.6297	46.7324	47.294	49.4928	44.796	51.2475	80.3364
XLOC_004660	mergedTx.1301.1,mergedTx.1301.6,mergedTx.1301.7,mergedTx.1301.5,mergedTx.1301.9,mergedTx.1301.8,mergedTx.1301.10,mergedTx.1301.11,mergedTx.1301.12,mergedTx.1301.13,mergedTx.1301.14	chr1	31906421	31938362	mergedTx.1301	142.574	139.393	108.892	135.474	112.077	95.6803	109.363	135.06
XLOC_004660	NM_001195100,NM_001195101,NM_080391	chr1	31906421	31938362	PTP4A2	142.574	139.393	108.892	135.474	112.077	95.6803	109.363	135.06
XLOC_000744	mergedTx.1302.1,mergedTx.1302.2	chr1	31906429	31908101	mergedTx.1302	3.43551	5.30823	6.31851	11.214	4.47722	2.0887	2.43842	5.18164
XLOC_000745	mergedTx.1303.1,mergedTx.1303.2,mergedTx.1303.3,mergedTx.1303.8,mergedTx.1303.7,mergedTx.1303.6,mergedTx.1303.4,mergedTx.1303.5,mergedTx.1303.9,mergedTx.1303.10	chr1	31908652	31938362	mergedTx.1303	138.794	133.333	102.286	124.26	107.015	93.5027	106.518	129.288
XLOC_000748	mergedTx.1309.5	chr1	32013694	32060859	mergedTx.1309	39.9991	79.4144	46.1169	69.1649	56.16	19.5538	33.6502	41.3688
XLOC_000748	NM_001271878,NM_006559,NR_073498,NR_073499	chr1	32013694	32060859	KHDRBS1	39.9991	79.4144	46.1169	69.1649	56.16	19.5538	33.6502	41.3688
XLOC_004662	mergedTx.1310.1	chr1	32013734	32043868	mergedTx.1310	39.9991	76.8648	45.9938	66.6574	56.16	19.5538	33.6502	41.3688
XLOC_000751	NM_018056	chr1	32072902	32102866	TMEM39B	3.53366	1.3793	2.99514	0.905482	8.3218	0.666607	2.03202	1.26381
XLOC_004664	mergedTx.1307.1,mergedTx.1307.2	chr1	32072929	32102851	mergedTx.1307	3.48458	1.3793	2.99514	0.905482	8.3218	0.666607	2.03202	1.26381
XLOC_004666	mergedTx.1313.1,mergedTx.1313.2,mergedTx.1313.3	chr1	32108042	32176728	mergedTx.1313	59.1398	23.0302	19.4479	28.4878	28.8586	76.2154	25.1157	79.2411
XLOC_000753	mergedTx.1314.2,mergedTx.1314.3	chr1	32108043	32176567	mergedTx.1314	59.1398	23.0302	19.4479	28.4878	28.8586	76.2154	25.1157	79.2411
XLOC_000753	NM_012316	chr1	32108043	32176567	KPNA6	59.1398	23.0302	19.4479	28.4878	28.8586	76.2154	25.1157	79.2411
XLOC_004667	mergedTx.1317.1	chr1	32179696	32195956	mergedTx.1317	7.45996	6.85472	7.01601	3.55227	2.8226	5.19953	7.72167	2.82252
XLOC_000754	mergedTx.1318.2	chr1	32179744	32198272	mergedTx.1318	35.3857	24.9111	20.3916	35.871	24.9167	36.8856	33.6096	23.5069
XLOC_000754	NM_175852	chr1	32179744	32198272	TXLNA	35.3857	24.9111	20.3916	35.871	24.9167	36.8856	33.6096	23.5069
XLOC_004668	mergedTx.1319.1	chr1	32196021	32198276	mergedTx.1319	27.9258	18.0981	13.4576	32.3187	22.6294	31.686	25.8879	20.6844
XLOC_000756	NM_001160042,NM_018134	chr1	32205635	32208687	IQCC	0.294472	3.80353	2.29764	0.208957	10.4144	6.39942	6.42118	7.70926
XLOC_004669	mergedTx.1316.1	chr1	32205648	32208675	mergedTx.1316	0.294472	3.80353	2.29764	0.208957	10.4144	6.39942	6.42118	7.70926
XLOC_004671	mergedTx.1327.3,mergedTx.1327.4,mergedTx.1327.7,mergedTx.1327.8	chr1	32214477	32231596	mergedTx.1327	454.91	375.045	345.179	250.818	266.249	317.171	337.031	288.908
XLOC_004671	NR_133635,NR_133636,NM_019118,NR_133634	chr1	32214477	32231596	TMEM234	454.91	375.045	345.179	250.818	266.249	317.171	337.031	288.908
XLOC_000759	mergedTx.1328.1	chr1	32216218	32222347	mergedTx.1328	11.5335	1.92267	3.97984	7.59212	0.681317	1.37765	2.96675	6.15056
XLOC_000760	NM_003757	chr1	32222370	32231596	EIF3I	443.377	373.122	341.199	243.226	265.081	315.794	334.064	282.757
XLOC_000760	mergedTx.1329.1,mergedTx.1329.3,mergedTx.1329.4	chr1	32222370	32231596	mergedTx.1329	443.377	373.122	341.199	243.226	265.081	315.794	334.064	282.757
XLOC_004674	mergedTx.1335.1,mergedTx.1335.2	chr1	32292095	32333622	mergedTx.1335	112.047	97.638	51.5328	40.3984	98.7909	138.343	69.4544	124.149
XLOC_000764	NM_004964	chr1	32292107	32333613	HDAC1	112.047	97.638	51.5328	40.3984	98.7909	138.343	69.4544	124.149
XLOC_000764	mergedTx.1336.2,mergedTx.1336.1	chr1	32292107	32333613	mergedTx.1336	112.047	97.638	51.5328	40.3984	98.7909	138.343	69.4544	124.149
XLOC_004675	NM_023009,NR_052852	chr1	32333829	32336233	MARCKSL1	117.102	81.1699	33.8902	50.9159	91.7831	22.1313	70.2266	158.524
XLOC_004675	mergedTx.1337.7,mergedTx.1337.3,mergedTx.1337.4,mergedTx.1337.5,mergedTx.1337.6,mergedTx.1337.8	chr1	32333829	32336233	mergedTx.1337	117.102	81.1699	33.8902	50.9159	91.7831	22.1313	70.2266	158.524
XLOC_000765	mergedTx.1338.1,mergedTx.1338.2,mergedTx.1338.3,mergedTx.1338.4	chr1	32333850	32336233	mergedTx.1338	117.102	81.1699	33.8902	50.9159	91.7831	22.1313	70.2266	158.524
XLOC_004677	mergedTx.1345.7,mergedTx.1345.8	chr1	32364633	32394461	mergedTx.1345	23.1651	12.3719	22.1968	0.975134	16.6436	18.4428	18.7352	58.8937
XLOC_004677	NM_001143888,NM_001143889,NM_001143890,NM_001300958,NM_018045,NR_125352	chr1	32364633	32394461	BSDC1	23.1651	12.3719	22.1968	0.975134	16.6436	18.4428	18.7352	58.8937
XLOC_000767	mergedTx.1346.1,mergedTx.1346.2,mergedTx.1346.3	chr1	32365123	32394441	mergedTx.1346	20.1223	11.745	21.6635	0.835829	16.1569	18.4428	18.6539	58.8937
XLOC_000773	NM_001040441,NM_001291496,NR_111980	chr1	32539145	32605950	ZBTB8A	2.3067	4.13791	3.28234	0.696524	1.75196	5.37729	6.82758	14.7024
XLOC_000773	mergedTx.1347.4	chr1	32539145	32605950	mergedTx.1347	2.3067	4.13791	3.28234	0.696524	1.75196	5.37729	6.82758	14.7024
XLOC_004682	mergedTx.1348.1,mergedTx.1348.2,mergedTx.1348.3	chr1	32539207	32600722	mergedTx.1348	2.0613	4.13791	1.80529	0.208957	1.70329	4.75513	6.46182	14.7024
XLOC_000776	mergedTx.1370.1,mergedTx.1370.2,mergedTx.1370.3,mergedTx.1370.7,mergedTx.1370.10,mergedTx.1370.11,mergedTx.1370.12,mergedTx.1370.13,mergedTx.1370.4,mergedTx.1370.6,mergedTx.1370.9,mergedTx.1370.5,mergedTx.1370.8,mergedTx.1370.14,mergedTx.1370.15,mergedTx.1370.16,mergedTx.1370.17,mergedTx.1370.18,mergedTx.1370.19,mergedTx.1370.20,mergedTx.1370.21,mergedTx.1370.23,mergedTx.1370.26,mergedTx.1370.27,…	chr1	32620864	32650968	mergedTx.1370	23.116	25.4544	27.6127	44.5079	42.8256	41.4629	30.6835	23.3806
XLOC_004683	NM_001308135,NM_001308136,NM_001308137,NM_001308138,NM_001308139,NM_001308140,NM_001308141,NM_178547	chr1	32621216	32651000	ZBTB8OS	24.1467	25.12	28.8026	44.5776	42.8743	41.063	30.6022	24.0125
XLOC_004683	mergedTx.1371.11,mergedTx.1371.12,mergedTx.1371.13,mergedTx.1371.14,mergedTx.1371.10,mergedTx.1371.9,mergedTx.1371.15,mergedTx.1371.20,mergedTx.1371.21,mergedTx.1371.17,mergedTx.1371.18,mergedTx.1371.19,mergedTx.1371.16,mergedTx.1371.22,mergedTx.1371.23,mergedTx.1371.24,mergedTx.1371.25,mergedTx.1371.26,mergedTx.1371.27,mergedTx.1371.28,mergedTx.1371.29,mergedTx.1371.30,mergedTx.1371.31	chr1	32621216	32651000	mergedTx.1371	24.1467	25.12	28.8026	44.5776	42.8743	41.063	30.6022	24.0125
XLOC_000777	NM_001135255,NM_005610,NM_001135256	chr1	32651148	32704689	RBBP4	107.433	84.7645	118.164	91.6626	93.5837	153.008	150.816	166.571
XLOC_000777	mergedTx.1373.4,mergedTx.1373.3,mergedTx.1373.5,mergedTx.1373.6,mergedTx.1373.7,mergedTx.1373.8,mergedTx.1373.9,mergedTx.1373.10,mergedTx.1373.12	chr1	32651148	32704689	mergedTx.1373	107.433	84.7645	118.164	91.6626	93.5837	153.008	150.816	166.571
XLOC_004684	NM_001161708,NM_030786	chr1	32651148	32702760	SYNC	107.433	84.7645	118	90.4089	92.3671	152.742	150.776	165.854
XLOC_004684	mergedTx.1372.1,mergedTx.1372.4,mergedTx.1372.2,mergedTx.1372.3	chr1	32651148	32702760	mergedTx.1372	107.433	84.7645	118	90.4089	92.3671	152.742	150.776	165.854
XLOC_000780	mergedTx.1358.4,mergedTx.1358.5,mergedTx.1358.8,mergedTx.1358.9,mergedTx.1358.10	chr1	32741911	32858879	mergedTx.1358	116.709	258.473	250.114	127.185	206.828	216.736	292.204	301.883
XLOC_000780	NM_001256121,NM_022753	chr1	32741911	32858879	S100PBP	116.709	258.473	250.114	127.185	206.828	216.736	292.204	301.883
XLOC_000780	NM_020888,NM_001198972,NM_001198973	chr1	32741911	32858879	KIAA1522	116.709	258.473	250.114	127.185	206.828	216.736	292.204	301.883
XLOC_004687	NM_003680	chr1	32775239	32858855	YARS	116.611	258.431	250.114	134.638	194.954	215.669	290.05	301.841
XLOC_004687	mergedTx.1360.1,mergedTx.1360.3,mergedTx.1360.4,mergedTx.1360.6,mergedTx.1360.5,mergedTx.1360.7,mergedTx.1360.8,mergedTx.1360.9	chr1	32775239	32858855	mergedTx.1360	116.611	258.431	250.114	134.638	194.954	215.669	290.05	301.841
XLOC_000781	NM_002143	chr1	32886497	32901428	HPCA	170.303	160.793	78.489	138.469	151.009	47.1958	56.8559	27.4669
XLOC_000781	mergedTx.1352.1,mergedTx.1352.3,mergedTx.1352.4,mergedTx.1352.5,mergedTx.1352.6	chr1	32886497	32901428	mergedTx.1352	170.303	160.793	78.489	138.469	151.009	47.1958	56.8559	27.4669
XLOC_004689	NM_033504	chr1	32894595	32901352	TMEM54	170.303	160.752	78.489	138.469	151.009	47.1958	56.8559	27.4669
XLOC_004689	mergedTx.1353.2,mergedTx.1353.3	chr1	32894595	32901352	mergedTx.1353	170.303	160.752	78.489	138.469	151.009	47.1958	56.8559	27.4669
XLOC_004690	mergedTx.1368.4	chr1	32936446	32964813	mergedTx.1368	28.9564	8.86098	5.90822	4.03984	12.7017	5.68838	10.2414	28.183
XLOC_004690	NM_001127361,NM_001300826,NM_153341	chr1	32936446	32964813	RNF19B	28.9564	8.86098	5.90822	4.03984	12.7017	5.68838	10.2414	28.183
XLOC_000785	mergedTx.1369.2,mergedTx.1369.1,mergedTx.1369.3,mergedTx.1369.4	chr1	32936530	32964388	mergedTx.1369	28.9564	8.86098	5.90822	4.03984	12.4097	5.68838	10.2414	28.183
XLOC_004692	NM_001199199,NM_013411,NR_037591,NM_001625,NR_037592	chr1	33007940	33036911	AK2	133.199	179.393	183.934	148.22	113.926	141.187	143.298	158.903
XLOC_004692	mergedTx.1377.6,mergedTx.1377.7,mergedTx.1377.8,mergedTx.1377.9	chr1	33007940	33036911	mergedTx.1377	133.199	179.393	183.934	148.22	113.926	141.187	143.298	158.903
XLOC_000787	mergedTx.1378.1,mergedTx.1378.2,mergedTx.1378.4,mergedTx.1378.3	chr1	33008889	33036891	mergedTx.1378	133.101	177.011	178.108	145.852	109.984	130.477	140.209	148.582
XLOC_004693	mergedTx.1364.1,mergedTx.1364.2,mergedTx.1364.3	chr1	33050822	33058892	mergedTx.1364	0.0981573	1.04493	0.738527	0.0696524	6.37518	0.799928	3.04803	5.30802
XLOC_000788	mergedTx.1365.1,mergedTx.1365.2,mergedTx.1365.3	chr1	33050858	33058889	mergedTx.1365	0.147236	1.04493	0.738527	0.0696524	7.00783	0.799928	3.12931	5.30802
XLOC_004702	NR_037400	chr1	33323623	33375593	MIR3605	6.87101	20.7731	4.22602	3.90054	7.10516	8.04372	1.95074	26.835
XLOC_004702	NM_004427,NM_198040	chr1	33323623	33375593	PHC2	6.87101	20.7731	4.22602	3.90054	7.10516	8.04372	1.95074	26.835
XLOC_004702	mergedTx.1394.3	chr1	33323623	33375593	mergedTx.1394	6.87101	20.7731	4.22602	3.90054	7.10516	8.04372	1.95074	26.835
XLOC_000795	mergedTx.1395.1,mergedTx.1395.2	chr1	33323637	33349793	mergedTx.1395	6.87101	20.7731	4.22602	3.90054	7.10516	8.04372	1.95074	26.835
XLOC_004720	mergedTx.1423.4	chr1	34850362	34859816	mergedTx.1423	117.2	90.4071	117.098	55.513	76.3075	105.235	121.596	115.513
XLOC_004720	NM_001164824,NM_001164825,NM_138428	chr1	34850362	34859816	SMIM12	117.2	90.4071	117.098	55.513	76.3075	105.235	121.596	115.513
XLOC_000817	mergedTx.1424.3,mergedTx.1424.1,mergedTx.1424.2	chr1	34854655	34859789	mergedTx.1424	111.85	88.568	116.564	55.3737	76.0641	100.88	119.198	111.763
XLOC_004721	NM_001080418	chr1	34865436	34929585	DLGAP3	0	3.97072	1.02573	0.348262	0.0973309	0.177762	1.78818	2.0221
XLOC_004727	NM_001195156	chr1	34981526	34985347	ZMYM6NB	0.147236	1.79727	1.6822	0.0696524	18.5415	4.04408	10.0382	7.33012
XLOC_000821	mergedTx.1428.1	chr1	34981552	34985752	mergedTx.1428	0.147236	1.79727	1.80529	0.0696524	18.5415	4.04408	10.2007	8.21479
XLOC_004728	mergedTx.1439.2,mergedTx.1439.3	chr1	34986166	35031968	mergedTx.1439	12.6623	4.89026	12.1036	1.53235	6.13185	15.0653	10.1195	0.0421271
XLOC_004728	NM_007167	chr1	34986166	35031968	ZMYM6	12.6623	4.89026	12.1036	1.53235	6.13185	15.0653	10.1195	0.0421271
XLOC_000822	mergedTx.1440.1,mergedTx.1440.2,mergedTx.1440.3	chr1	34986203	35031966	mergedTx.1440	12.6623	4.89026	10.7497	1.53235	5.83986	13.9099	9.50985	0.0421271
XLOC_000823	NM_001289088,NM_001289089,NM_001289090,NM_001289091,NM_024772	chr1	35059786	35115858	ZMYM1	35.1403	18.5161	39.224	15.2539	43.0203	83.1925	50.8005	23.3384
XLOC_000823	mergedTx.1455.2,mergedTx.1455.7,mergedTx.1455.8	chr1	35059786	35115858	mergedTx.1455	35.1403	18.5161	39.224	15.2539	43.0203	83.1925	50.8005	23.3384
XLOC_004731	mergedTx.1458.1,mergedTx.1458.2,mergedTx.1458.5,mergedTx.1458.4,mergedTx.1458.3,mergedTx.1458.6,mergedTx.1458.7	chr1	35079344	35118796	mergedTx.1458	37.2016	18.5161	40.2087	15.9504	44.4316	83.1925	51.4913	23.9282
XLOC_004735	NM_005066	chr1	35176393	35193142	SFPQ	82.0595	218.306	144.792	197.186	142.59	74.6155	129.887	239.029
XLOC_004735	mergedTx.1453.1,mergedTx.1453.2,mergedTx.1453.3,mergedTx.1453.5	chr1	35176393	35193142	mergedTx.1453	82.0595	218.306	144.792	197.186	142.59	74.6155	129.887	239.029
XLOC_000828	mergedTx.1454.1,mergedTx.1454.2,mergedTx.1454.3,mergedTx.1454.4,mergedTx.1454.5,mergedTx.1454.6,mergedTx.1454.7,mergedTx.1454.8,mergedTx.1454.9	chr1	35176396	35193145	mergedTx.1454	83.8754	220.605	147.295	201.922	145.315	74.8377	130.009	239.703
XLOC_004743	mergedTx.1493.2,mergedTx.1493.3,mergedTx.1493.1,mergedTx.1493.4,mergedTx.1493.5,mergedTx.1493.6,mergedTx.1493.7	chr1	35268709	35421907	mergedTx.1493	32.5882	11.327	31.4695	51.1249	19.9042	24.7089	19.1416	40.2314
XLOC_000833	mergedTx.1494.1,mergedTx.1494.2,mergedTx.1494.4	chr1	35268845	35421944	mergedTx.1494	32.5882	11.2016	31.3464	51.1249	19.9042	24.7089	19.101	40.2314
XLOC_000833	NM_005095	chr1	35268845	35421944	ZMYM4	32.5882	11.2016	31.3464	51.1249	19.9042	24.7089	19.101	40.2314
XLOC_004745	mergedTx.1497.1	chr1	35351167	35351545	mergedTx.1497	3.43551	3.13478	2.58484	6.47768	3.11459	5.42173	1.50369	1.81147
XLOC_004747	mergedTx.1466.2,mergedTx.1466.3	chr1	35433490	35557666	mergedTx.1466	1.76683	1.50469	9.14953	8.14934	15.3296	4.97733	18.8571	0.0842542
XLOC_004747	NM_024874	chr1	35433490	35557666	KIAA0319L	1.76683	1.50469	9.14953	8.14934	15.3296	4.97733	18.8571	0.0842542
XLOC_000835	mergedTx.1467.1,mergedTx.1467.2	chr1	35433511	35557620	mergedTx.1467	1.76683	1.50469	9.14953	8.14934	15.3296	4.97733	18.532	0.0842542
XLOC_000838	mergedTx.1474.1	chr1	35557792	35566746	mergedTx.1474	10.2084	3.84533	7.38527	4.52741	3.9419	0.0444404	7.72167	19.4627
XLOC_000838	NM_001014839,NM_001014841,NM_014284	chr1	35557792	35566746	NCDN	10.2084	3.84533	7.38527	4.52741	3.9419	0.0444404	7.72167	19.4627
XLOC_004752	mergedTx.1475.1,mergedTx.1475.2	chr1	35557814	35566747	mergedTx.1475	10.2084	3.80353	7.34424	4.52741	3.84457	0.0444404	7.72167	19.4627
XLOC_004753	NM_001199780,NM_001199779,NM_002794	chr1	35599541	35641551	PSMB2	206.523	244.973	236.288	193.912	165.317	258.866	178.208	178.156
XLOC_004753	mergedTx.1463.4,mergedTx.1463.5	chr1	35599541	35641551	mergedTx.1463	206.523	244.973	236.288	193.912	165.317	258.866	178.208	178.156
XLOC_000841	mergedTx.1465.1,mergedTx.1465.2	chr1	35603151	35642043	mergedTx.1465	201.075	240.793	230.667	190.917	158.795	249.089	174.347	172.89
XLOC_000842	mergedTx.1498.1,mergedTx.1498.2,mergedTx.1498.3,mergedTx.1498.4,mergedTx.1498.5	chr1	35720280	35769994	mergedTx.1498	22.7234	23.6153	17.5195	97.8617	44.4802	60.1279	36.7389	39.2203
XLOC_004756	NM_001190481,NM_022111	chr1	35720674	35769994	CLSPN	22.6253	23.6153	17.9708	106.708	45.2102	60.439	36.9827	39.3467
XLOC_004756	mergedTx.1499.1,mergedTx.1499.4,mergedTx.1499.5,mergedTx.1499.6	chr1	35720674	35769994	mergedTx.1499	22.6253	23.6153	17.9708	106.708	45.2102	60.439	36.9827	39.3467
XLOC_000845	NM_001317123,NM_012199	chr1	35869808	35924298	AGO1	2.60117	2.13165	4.80043	12.3981	9.19777	0.222202	1.78818	0
XLOC_000846	mergedTx.1479.1	chr1	35926984	35929590	mergedTx.1479	2.0613	0.0417971	0.902644	2.85575	0	11.0657	1.95074	4.971
XLOC_004761	mergedTx.1488.1,mergedTx.1488.2,mergedTx.1488.3	chr1	35930644	36056436	mergedTx.1488	0.245393	4.80666	2.99514	1.11444	6.27785	21.287	5.16133	4.76036
XLOC_000847	NM_024852,NM_177422	chr1	35930845	36056462	AGO3	0.245393	4.80666	2.91308	1.11444	6.27785	20.6204	4.99876	4.76036
XLOC_000847	mergedTx.1489.1	chr1	35930845	36056462	mergedTx.1489	0.245393	4.80666	2.91308	1.11444	6.27785	20.6204	4.99876	4.76036
XLOC_000852	NM_017825	chr1	36088852	36093932	ADPRHL2	72.1947	58.3069	36.0237	13.7215	57.7172	30.3528	51.8977	32.9013
XLOC_004762	mergedTx.1487.1	chr1	36088873	36093921	mergedTx.1487	72.1947	58.3069	36.0237	13.7215	57.7172	30.3528	51.8977	32.9013
XLOC_004764	mergedTx.1500.8	chr1	36136569	36156053	mergedTx.1500	109.151	36.3635	29.459	46.3189	36.0124	50.6621	34.1785	65.6762
XLOC_004764	NM_001270894,NM_001270896,NM_001270897,NM_014408,NR_073097,NR_073098,NM_001270895	chr1	36136569	36156053	TRAPPC3	109.151	36.3635	29.459	46.3189	36.0124	50.6621	34.1785	65.6762
XLOC_000853	mergedTx.1501.1,mergedTx.1501.2,mergedTx.1501.3	chr1	36136596	36149514	mergedTx.1501	109.151	36.3635	29.459	46.3189	36.0124	50.6621	34.1785	65.6762
XLOC_000854	NM_001286365,NM_001286366,NM_018067	chr1	36155965	36180849	MAP7D1	3.23919	0	0.164117	0.0696524	4.52589	0.666607	2.1133	10.9109
XLOC_004766	mergedTx.1504.2,mergedTx.1504.1	chr1	36178480	36180789	mergedTx.1504	2.69933	0	0.123088	0	3.45525	0.666607	1.9101	9.31009
XLOC_004767	mergedTx.1520.2,mergedTx.1520.1,mergedTx.1520.3,mergedTx.1520.4,mergedTx.1520.5,mergedTx.1520.6,mergedTx.1520.7,mergedTx.1520.8,mergedTx.1520.9	chr1	36224361	36304288	mergedTx.1520	102.182	117.45	96.4188	122.101	123.854	148.431	156.791	70.7314
XLOC_000857	NM_005119	chr1	36224416	36305325	THRAP3	102.231	117.45	98.4703	122.519	123.902	148.742	157.969	70.7314
XLOC_000857	mergedTx.1521.7,mergedTx.1521.4,mergedTx.1521.2,mergedTx.1521.5,mergedTx.1521.6,mergedTx.1521.3,mergedTx.1521.1,mergedTx.1521.9,mergedTx.1521.10,mergedTx.1521.11,mergedTx.1521.12,mergedTx.1521.13,mergedTx.1521.14	chr1	36224416	36305325	mergedTx.1521	102.231	117.45	98.4703	122.519	123.902	148.742	157.969	70.7314
XLOC_004768	mergedTx.1505.1,mergedTx.1505.2	chr1	36306339	36321327	mergedTx.1505	0.0981573	8.35941	11.8575	2.50749	16.9842	6.39942	11.3387	0.0421271
XLOC_000858	mergedTx.1506.2,mergedTx.1506.1	chr1	36306368	36321211	mergedTx.1506	0.0981573	8.35941	11.8575	2.50749	16.9842	6.39942	11.3387	0.0421271
XLOC_000858	NM_001162530,NM_024676	chr1	36306368	36321211	SH3D21	0.0981573	8.35941	11.8575	2.50749	16.9842	6.39942	11.3387	0.0421271
XLOC_000859	mergedTx.1508.1	chr1	36321666	36329183	mergedTx.1508	0	0.0835941	1.51808	2.50749	0.194662	0	1.9101	10.9952
XLOC_004771	mergedTx.1512.1	chr1	36327891	36329310	mergedTx.1512	0	0.0835941	1.47705	2.50749	0.194662	0	1.9101	10.7003
XLOC_004772	mergedTx.1527.4	chr1	36339619	36385927	mergedTx.1527	0.588944	6.52034	1.88735	0.696524	12.0204	8.1326	1.58497	18.1147
XLOC_004772	NM_001282546,NM_001282547,NM_032017	chr1	36339619	36385927	STK40	0.588944	6.52034	1.88735	0.696524	12.0204	8.1326	1.58497	18.1147
XLOC_000862	mergedTx.1528.1,mergedTx.1528.2,mergedTx.1528.3	chr1	36339668	36385912	mergedTx.1528	0.588944	6.52034	1.88735	0.696524	12.0204	8.1326	1.58497	18.1147
XLOC_004775	mergedTx.1518.2	chr1	36393420	36397959	mergedTx.1518	69.6917	48.192	52.4354	77.1053	69.4943	82.8814	97.862	75.239
XLOC_004775	NM_032881	chr1	36393420	36397959	LSM10	69.6917	48.192	52.4354	77.1053	69.4943	82.8814	97.862	75.239
XLOC_000866	mergedTx.1519.1,mergedTx.1519.2,mergedTx.1519.3	chr1	36393430	36397906	mergedTx.1519	69.6917	48.3174	52.4354	77.1053	69.4943	82.8814	97.862	75.239
XLOC_000870	mergedTx.1531.1	chr1	36455344	36464440	mergedTx.1531	244.363	244.471	146.721	193.077	170.329	181.717	136.389	122.506
XLOC_004779	NM_031280	chr1	36455761	36464439	MRPS15	244.215	243.761	146.721	193.007	169.551	181.495	136.227	121.495
XLOC_000878	NM_025079	chr1	37474518	37484377	ZC3H12A	6.38023	0	2.25661	0.0696524	1.07064	1.33321	2.47906	6.9931
XLOC_004784	mergedTx.1540.2,mergedTx.1540.1	chr1	37474536	37483088	mergedTx.1540	6.38023	0	2.25661	0.0696524	1.07064	1.33321	2.47906	6.9931
XLOC_004785	mergedTx.1543.7	chr1	37489961	37514819	mergedTx.1543	53.3485	44.1795	78.489	42.8363	57.3279	74.2155	85.5886	69.931
XLOC_004785	NM_001270875,NM_001270876,NM_022756,NR_073090,NR_073091,NR_073092	chr1	37489961	37514819	MEAF6	53.3485	44.1795	78.489	42.8363	57.3279	74.2155	85.5886	69.931
XLOC_000880	mergedTx.1544.1,mergedTx.1544.2,mergedTx.1544.3,mergedTx.1544.4	chr1	37492598	37514798	mergedTx.1544	53.3485	44.1795	78.2839	42.8363	57.3279	74.2155	85.5886	69.931
XLOC_004787	NM_024700	chr1	37519042	37554344	SNIP1	0.638023	3.21837	7.30321	4.2488	10.4631	3.77744	1.09729	2.14848
XLOC_004787	mergedTx.1547.1,mergedTx.1547.2	chr1	37519042	37554344	mergedTx.1547	0.638023	3.21837	7.30321	4.2488	10.4631	3.77744	1.09729	2.14848
XLOC_000881	mergedTx.1548.1,mergedTx.1548.2	chr1	37519045	37554305	mergedTx.1548	0.196315	3.21837	6.93395	4.17915	9.39244	3.77744	0.853448	2.14848
XLOC_000884	NM_003462	chr1	37556919	37595984	DNALI1	113.323	201.086	107.661	104.339	81.8067	215.669	159.188	121.747
XLOC_000884	mergedTx.1552.1,mergedTx.1552.3	chr1	37556919	37595984	mergedTx.1552	113.323	201.086	107.661	104.339	81.8067	215.669	159.188	121.747
XLOC_004788	NM_013285	chr1	37566812	37595985	GNL2	113.323	201.086	106.676	104.339	81.8067	215.669	159.188	121.705
XLOC_004792	mergedTx.1560.4,mergedTx.1560.5,mergedTx.1560.6	chr1	37681570	37692221	mergedTx.1560	24.3921	34.7752	23.838	24.657	26.5227	45.9514	28.1231	28.3516
XLOC_004792	NM_001303030,NM_001303031,NM_017850	chr1	37681570	37692221	C1orf109	24.3921	34.7752	23.838	24.657	26.5227	45.9514	28.1231	28.3516
XLOC_000885	mergedTx.1561.1,mergedTx.1561.2,mergedTx.1561.3,mergedTx.1561.4,mergedTx.1561.5,mergedTx.1561.6	chr1	37681595	37692261	mergedTx.1561	24.3921	34.7752	23.838	24.657	26.5227	45.9514	28.1231	28.3516
XLOC_000887	NM_001256875,NM_018101	chr1	37692401	37709719	CDCA8	95.6052	74.357	46.4041	56.1399	87.9385	132.033	63.3177	118.504
XLOC_004794	mergedTx.1565.1,mergedTx.1565.2	chr1	37692418	37709709	mergedTx.1565	95.6052	74.357	46.4041	56.1399	87.9385	132.033	63.3177	118.504
XLOC_000890	mergedTx.1558.3	chr1	37794102	37801606	mergedTx.1558	6.18391	5.97698	0	0.0696524	0.145996	4.3996	5.73029	5.77142
XLOC_000890	NM_001031740,NM_001113482,NM_152496	chr1	37794102	37801606	MANEAL	6.18391	5.97698	0	0.0696524	0.145996	4.3996	5.73029	5.77142
XLOC_004797	mergedTx.1559.1,mergedTx.1559.2,mergedTx.1559.3	chr1	37794439	37801106	mergedTx.1559	6.18391	5.97698	0	0.0696524	0.145996	4.3996	5.32389	5.60291
XLOC_000891	mergedTx.1566.1,mergedTx.1566.2,mergedTx.1566.3,mergedTx.1566.4,mergedTx.1566.5	chr1	37802920	37809444	mergedTx.1566	158.917	135.297	88.5412	117.852	171.886	83.1036	211.208	168.551
XLOC_000891	NM_001142726,NM_198446	chr1	37802920	37809444	C1orf122	158.917	135.297	88.5412	117.852	171.886	83.1036	211.208	168.551
XLOC_004798	NM_024640	chr1	37802942	37809472	YRDC	158.917	135.297	88.5412	117.852	171.886	83.1036	211.208	168.551
XLOC_004798	mergedTx.1567.1,mergedTx.1567.3,mergedTx.1567.4	chr1	37802942	37809472	mergedTx.1567	158.917	135.297	88.5412	117.852	171.886	83.1036	211.208	168.551
XLOC_004799	NM_005955	chr1	37809567	37859620	MTF1	12.466	0.626956	6.23645	4.45776	6.22918	5.64394	8.33127	1.72721
XLOC_000892	mergedTx.1569.2,mergedTx.1569.1	chr1	37814031	37859586	mergedTx.1569	12.466	0.626956	5.45689	2.22888	5.88852	4.53293	8.33127	1.68508
XLOC_004800	NM_001297434,NM_005540	chr1	37860697	37947057	INPP5B	9.37402	1.04493	4.55425	2.71645	11.9717	6.35498	17.8005	8.72031
XLOC_000894	mergedTx.1574.1,mergedTx.1574.2	chr1	37860705	37931744	mergedTx.1574	9.37402	1.04493	4.55425	2.71645	11.923	6.17722	17.7598	8.72031
XLOC_004801	mergedTx.1575.1	chr1	37897031	37897738	mergedTx.1575	0.392629	1.4629	1.31294	0.208957	3.06592	1.11101	0.894088	4.00208
XLOC_004802	mergedTx.1577.2,mergedTx.1577.3	chr1	37956980	37990089	mergedTx.1577	120.488	185.036	183.237	123.772	120.836	268.154	179.59	176.133
XLOC_004802	NM_006802	chr1	37956980	37990089	SF3A3	120.488	185.036	183.237	123.772	120.836	268.154	179.59	176.133
XLOC_000896	mergedTx.1578.1,mergedTx.1578.2,mergedTx.1578.3	chr1	37957000	37990103	mergedTx.1578	120.488	185.036	183.237	123.772	120.836	268.154	179.59	176.133
XLOC_000898	mergedTx.1589.1,mergedTx.1589.2,mergedTx.1589.3,mergedTx.1589.5,mergedTx.1589.6,mergedTx.1589.4	chr1	37996715	38005528	mergedTx.1589	17.8156	19.2267	8.53409	10.2389	13.383	3.5108	12.314	19.4206
XLOC_004804	NM_001243878,NM_004468	chr1	37996770	38005515	FHL3	17.8156	19.2267	8.53409	10.2389	13.383	3.5108	12.314	19.4206
XLOC_004804	mergedTx.1590.3,mergedTx.1590.4,mergedTx.1590.5	chr1	37996770	38005515	mergedTx.1590	17.8156	19.2267	8.53409	10.2389	13.383	3.5108	12.314	19.4206
XLOC_004806	mergedTx.1583.1	chr1	38012702	38024787	mergedTx.1583	109.789	124.054	116.933	119.524	108.329	208.515	128.058	76.2922
XLOC_000900	mergedTx.1584.1,mergedTx.1584.2	chr1	38012712	38023790	mergedTx.1584	109.789	124.054	116.933	119.524	108.329	208.515	128.058	76.2922
XLOC_000900	NM_016037	chr1	38012712	38023790	UTP11L	109.789	124.054	116.933	119.524	108.329	208.515	128.058	76.2922
XLOC_004815	NM_001271851,NM_022157	chr1	38838197	38859823	RRAGC	12.1224	3.55275	7.75453	34.06	15.8163	3.19971	7.59975	11.5007
XLOC_000911	mergedTx.1601.1	chr1	38838212	38859501	mergedTx.1601	12.1224	3.55275	7.75453	34.06	15.8163	3.15527	7.59975	11.5007
XLOC_004816	mergedTx.1608.9	chr1	38862490	38941822	mergedTx.1608	80.2927	67.4605	81.6483	99.8119	78.7407	104.791	64.0899	40.1893
XLOC_004816	NM_001304746,NM_017821	chr1	38862490	38941822	RHBDL2	80.2927	67.4605	81.6483	99.8119	78.7407	104.791	64.0899	40.1893
XLOC_004816	NR_037633,NR_037634,NR_037635,NR_037636,NR_037637	chr1	38862490	38941822	GJA9-MYCBP	80.2927	67.4605	81.6483	99.8119	78.7407	104.791	64.0899	40.1893
XLOC_004816	NM_030772	chr1	38862490	38941822	GJA9	80.2927	67.4605	81.6483	99.8119	78.7407	104.791	64.0899	40.1893
XLOC_004816	NM_012333,NR_037632	chr1	38862490	38941822	MYCBP	80.2927	67.4605	81.6483	99.8119	78.7407	104.791	64.0899	40.1893
XLOC_000912	mergedTx.1609.1	chr1	38862508	38873475	mergedTx.1609	80.0964	67.4605	81.6483	99.8119	75.9181	104.791	64.0899	40.1893
XLOC_000917	NM_001136275,NM_024595	chr1	38991244	39006065	AKIRIN1	78.624	59.3518	38.9778	37.1248	56.2086	41.063	36.7795	79.2411
XLOC_004817	mergedTx.1606.1,mergedTx.1606.2	chr1	38991254	39006038	mergedTx.1606	78.624	59.3518	38.9778	37.1248	56.2086	41.063	36.7795	79.2411
XLOC_004818	mergedTx.1611.1,mergedTx.1611.2	chr1	39026211	39034618	mergedTx.1611	287.944	245.14	204.08	404.681	261.626	251.844	198.691	173.058
XLOC_000918	NM_001184979,NM_004552	chr1	39026295	39034636	NDUFS5	287.944	245.14	204.08	404.681	261.626	251.844	198.65	173.058
XLOC_000921	mergedTx.1644.2,mergedTx.1644.3,mergedTx.1644.4,mergedTx.1644.6	chr1	39084167	39487138	mergedTx.1644	47.2627	10.1985	44.6809	9.40308	51.7314	4.3996	19.1823	12.4696
XLOC_000921	NM_012090	chr1	39084167	39487138	MACF1	47.2627	10.1985	44.6809	9.40308	51.7314	4.3996	19.1823	12.4696
XLOC_000921	NM_015038	chr1	39084167	39487138	KIAA0754	47.2627	10.1985	44.6809	9.40308	51.7314	4.3996	19.1823	12.4696
XLOC_004819	mergedTx.1646.1	chr1	39105376	39324301	mergedTx.1646	9.32495	9.9477	10.3804	0.626872	14.843	0.0444404	14.2648	6.02418
XLOC_004820	mergedTx.1647.1,mergedTx.1647.2	chr1	39327218	39380319	mergedTx.1647	22.478	0	2.54382	1.4627	1.99528	0.0444404	0.812807	0
XLOC_004825	mergedTx.1655.1,mergedTx.1655.2,mergedTx.1655.3	chr1	39437775	39486969	mergedTx.1655	10.2084	0.250782	26.7101	7.1742	20.2935	4.35516	3.98276	6.40332
XLOC_004827	NM_001135653,NM_001135654,NM_003819	chr1	39560813	39576351	PABPC4	67.3359	99.3098	52.4354	175.942	138.161	44.7515	51.2881	48.9938
XLOC_004827	mergedTx.1624.4,mergedTx.1624.5,mergedTx.1624.6,mergedTx.1624.9,mergedTx.1624.7,mergedTx.1624.8	chr1	39560813	39576351	mergedTx.1624	67.3359	99.3098	52.4354	175.942	138.161	44.7515	51.2881	48.9938
XLOC_000928	mergedTx.1625.3,mergedTx.1625.2,mergedTx.1625.1,mergedTx.1625.4,mergedTx.1625.8,mergedTx.1625.7,mergedTx.1625.6,mergedTx.1625.9,mergedTx.1625.5,mergedTx.1625.10	chr1	39560823	39576397	mergedTx.1625	67.1887	99.1845	52.2303	175.315	138.161	44.7515	51.1662	48.8253
XLOC_000928	NR_125979	chr1	39560823	39576397	LOC101929516	67.1887	99.1845	52.2303	175.315	138.161	44.7515	51.1662	48.8253
XLOC_000932	NM_006112,NR_036543,NR_036544,NM_001195007,NM_203456	chr1	39738845	39763914	PPIE	66.8942	78.1187	83.2484	36.3586	84.3373	81.8149	80.5086	88.3827
XLOC_000932	mergedTx.1627.6	chr1	39738845	39763914	mergedTx.1627	66.8942	78.1187	83.2484	36.3586	84.3373	81.8149	80.5086	88.3827
XLOC_004832	NM_001720	chr1	39738852	39788861	BMP8B	66.8942	78.1187	83.4536	36.7068	84.3859	81.8149	80.5086	88.3827
XLOC_004832	mergedTx.1628.2,mergedTx.1628.1,mergedTx.1628.3,mergedTx.1628.5,mergedTx.1628.4,mergedTx.1628.6	chr1	39738852	39788861	mergedTx.1628	66.8942	78.1187	83.4536	36.7068	84.3859	81.8149	80.5086	88.3827
XLOC_004836	NM_001312691,NM_001312692,NM_017646,NR_132401,NR_132402,NR_132403,NR_132404,NR_132405,NR_132406,NR_132407,NR_132408,NR_132409,NR_132410,NR_132412,NR_132413,NR_132414,NR_132415	chr1	39841031	39883511	TRIT1	32.2447	12.1212	5.94925	16.0201	18.1522	62.0389	46.4113	35.6817
XLOC_004836	mergedTx.1641.18,mergedTx.1641.19	chr1	39841031	39883511	mergedTx.1641	32.2447	12.1212	5.94925	16.0201	18.1522	62.0389	46.4113	35.6817
XLOC_000935	mergedTx.1642.1,mergedTx.1642.2,mergedTx.1642.3,mergedTx.1642.4,mergedTx.1642.5,mergedTx.1642.6,mergedTx.1642.7,mergedTx.1642.8,mergedTx.1642.9	chr1	39841054	39883506	mergedTx.1642	32.2447	12.1212	5.94925	16.0201	18.1522	62.0389	46.4113	35.6817
XLOC_004838	NM_001033081,NM_001033082,NM_005376	chr1	39895424	39902015	MYCL	14.0365	6.68753	0.410293	0.417915	11.923	12.7544	13.1675	47.4351
XLOC_004838	mergedTx.1633.3	chr1	39895424	39902015	mergedTx.1633	14.0365	6.68753	0.410293	0.417915	11.923	12.7544	13.1675	47.4351
XLOC_000936	mergedTx.1634.1,mergedTx.1634.2,mergedTx.1634.3	chr1	39895442	39901917	mergedTx.1634	11.877	6.68753	0.410293	0.139305	9.63576	8.04372	9.67241	37.5353
XLOC_004839	mergedTx.1630.1	chr1	39912474	39914039	mergedTx.1630	0	0.0417971	1.64117	0.0696524	6.13185	0.488845	2.92611	2.23274
XLOC_000938	mergedTx.1631.1	chr1	39912532	39913842	mergedTx.1631	0	0.0417971	1.64117	0.0696524	5.93719	0.488845	2.88547	2.23274
XLOC_000942	mergedTx.1638.1	chr1	39999085	40000611	mergedTx.1638	0.245393	0.208985	2.78999	0.626872	18.2009	1.8665	10.282	20.7265
XLOC_004842	mergedTx.1684.1,mergedTx.1684.2,mergedTx.1684.4,mergedTx.1684.5,mergedTx.1684.6,mergedTx.1684.3,mergedTx.1684.8,mergedTx.1684.7,mergedTx.1684.9,mergedTx.1684.10,mergedTx.1684.13,mergedTx.1684.14	chr1	40014369	40097280	mergedTx.1684	235.97	401.753	468.924	345.337	247.075	257.488	425.667	414.194
XLOC_004842	NM_000310,NM_001142604	chr1	40014369	40097280	PPT1	235.97	401.753	468.924	345.337	247.075	257.488	425.667	414.194
XLOC_000943	NM_001105530,NM_006367	chr1	40014383	40072624	CAP1	167.358	213.416	120.954	88.9462	90.3231	165.274	173.778	174.027
XLOC_000943	mergedTx.1685.1,mergedTx.1685.8,mergedTx.1685.4,mergedTx.1685.5,mergedTx.1685.6,mergedTx.1685.7,mergedTx.1685.9,mergedTx.1685.11,mergedTx.1685.10	chr1	40014383	40072624	mergedTx.1685	167.358	213.416	120.954	88.9462	90.3231	165.274	173.778	174.027
XLOC_000944	mergedTx.1686.1,mergedTx.1686.2	chr1	40072716	40097276	mergedTx.1686	68.612	188.338	347.887	256.391	156.751	92.2139	251.93	240.167
XLOC_000945	mergedTx.1656.1,mergedTx.1656.2	chr1	40131271	40156226	mergedTx.1656	2.55209	5.35003	3.15925	16.9952	1.02197	1.6443	1.82882	0.0421271
XLOC_004843	mergedTx.1657.1,mergedTx.1657.2,mergedTx.1657.3,mergedTx.1657.4,mergedTx.1657.5	chr1	40131694	40237182	mergedTx.1657	24.6866	22.7376	17.2733	54.5379	33.0925	17.5095	35.3978	35.471
XLOC_000946	NM_012421	chr1	40161369	40240921	RLF	22.1345	17.7638	14.1551	37.5427	32.0705	15.8652	33.5689	35.4289
XLOC_000946	mergedTx.1658.2	chr1	40161369	40240921	mergedTx.1658	22.1345	17.7638	14.1551	37.5427	32.0705	15.8652	33.5689	35.4289
XLOC_000949	mergedTx.1662.2,mergedTx.1662.3	chr1	40258050	40294184	mergedTx.1662	18.9934	20.6896	89.7721	56.2792	72.5116	8.71033	77.7857	34.7549
XLOC_000949	NM_005857	chr1	40258050	40294184	ZMPSTE24	18.9934	20.6896	89.7721	56.2792	72.5116	8.71033	77.7857	34.7549
XLOC_004844	mergedTx.1663.1,mergedTx.1663.2,mergedTx.1663.3,mergedTx.1663.4	chr1	40258158	40294170	mergedTx.1663	18.9934	20.6896	89.7721	56.2792	72.5116	8.71033	77.8263	34.7549
XLOC_000952	NM_022733,NM_001198978,NM_001198979,NM_001198980	chr1	40373706	40423326	SMAP2	13.3494	8.65199	13.2935	8.77621	8.61379	8.04372	16.7032	30.0788
XLOC_004846	mergedTx.1667.1,mergedTx.1667.2	chr1	40373708	40423308	mergedTx.1667	13.3494	8.65199	13.0473	8.77621	8.61379	8.04372	16.7032	30.0788
XLOC_004847	mergedTx.1664.1	chr1	40450655	40463688	mergedTx.1664	4.26984	1.63009	0	0.139305	5.59653	0.0444404	1.54433	0
XLOC_000953	NM_023070	chr1	40450665	40463718	ZFP69B	4.26984	1.63009	0	0.139305	5.59653	0.0444404	1.54433	0
XLOC_000954	mergedTx.1674.1,mergedTx.1674.2,mergedTx.1674.3	chr1	40477234	40496259	mergedTx.1674	6.08575	0.0417971	4.92351	0.139305	0.194662	8.97697	8.53448	0
XLOC_000954	NM_198494	chr1	40477234	40496259	ZFP69	6.08575	0.0417971	4.92351	0.139305	0.194662	8.97697	8.53448	0
XLOC_004848	mergedTx.1675.1,mergedTx.1675.2	chr1	40477328	40496128	mergedTx.1675	6.08575	0.0417971	4.92351	0.139305	0.194662	8.97697	8.53448	0
XLOC_000957	NM_022774	chr1	40508747	40515998	EXO5	0.687101	5.01565	1.72323	0.139305	5.69386	0.0444404	3.00739	7.66714
XLOC_000957	mergedTx.1679.1,mergedTx.1679.3,mergedTx.1679.4,mergedTx.1679.5	chr1	40508747	40515998	mergedTx.1679	0.687101	5.01565	1.72323	0.139305	5.69386	0.0444404	3.00739	7.66714
XLOC_004850	mergedTx.1680.1,mergedTx.1680.2,mergedTx.1680.3	chr1	40508747	40516024	mergedTx.1680	0.687101	5.01565	1.72323	0.139305	5.69386	0.0444404	2.96675	7.66714
XLOC_000958	mergedTx.1681.2,mergedTx.1681.3,mergedTx.1681.4	chr1	40531561	40548169	mergedTx.1681	3.48458	4.3051	6.81086	3.55227	10.9011	9.11029	10.3227	11.0794
XLOC_000958	NM_152373	chr1	40531561	40548169	ZNF684	3.48458	4.3051	6.81086	3.55227	10.9011	9.11029	10.3227	11.0794
XLOC_004851	mergedTx.1682.1,mergedTx.1682.2,mergedTx.1682.4,mergedTx.1682.5,mergedTx.1682.3,mergedTx.1682.6,mergedTx.1682.7	chr1	40531635	40548096	mergedTx.1682	3.48458	4.3051	6.81086	3.62193	13.9183	9.11029	10.3227	11.0794
XLOC_004855	NR_024567	chr1	40687275	40771592	NFYC-AS1	46.6738	40.6686	72.0064	78.7073	50.0768	48.3512	75.1847	50.8474
XLOC_004855	mergedTx.1704.1,mergedTx.1704.2,mergedTx.1704.4,mergedTx.1704.5,mergedTx.1704.6,mergedTx.1704.7,mergedTx.1704.8,mergedTx.1704.9	chr1	40687275	40771592	mergedTx.1704	46.6738	40.6686	72.0064	78.7073	50.0768	48.3512	75.1847	50.8474
XLOC_000963	NM_001142587,NM_001142588,NM_001142589,NM_014223,NM_001142590,NM_001308115,NM_001308114	chr1	40691570	40771606	NFYC	46.6738	40.6686	70.1601	78.7073	50.0768	47.2402	74.5344	50.8474
XLOC_000963	mergedTx.1705.5,mergedTx.1705.6,mergedTx.1705.7,mergedTx.1705.8,mergedTx.1705.9	chr1	40691570	40771606	mergedTx.1705	46.6738	40.6686	70.1601	78.7073	50.0768	47.2402	74.5344	50.8474
XLOC_000966	NM_004700,NM_172163	chr1	40784012	40840452	KCNQ4	1.17789	0.0835941	0.57441	0	2.38461	0	2.23522	7.33012
XLOC_000966	mergedTx.1691.3,mergedTx.1691.4	chr1	40784012	40840452	mergedTx.1691	1.17789	0.0835941	0.57441	0	2.38461	0	2.23522	7.33012
XLOC_004859	NM_133467	chr1	40861056	40862346	CITED4	192.045	138.516	171.215	194.121	302.407	45.1959	309.07	227.571
XLOC_004863	mergedTx.1698.1	chr1	40907447	40908005	mergedTx.1698	2.45393	0.543362	2.13352	2.64679	1.21664	1.91094	1.86946	0
XLOC_000974	NM_001905,NR_125440,NM_001301237	chr1	40979299	41012565	CTPS1	124.022	196.655	131.663	80.17	81.8067	111.945	148.988	132.911
XLOC_004865	mergedTx.1711.2,mergedTx.1711.1,mergedTx.1711.3,mergedTx.1711.4	chr1	40979665	41012549	mergedTx.1711	123.973	196.697	131.704	80.17	81.8067	111.945	149.069	133.248
XLOC_000983	NM_001291281	chr1	41361931	41383591	FOXO6	2.40485	1.63009	0.984703	1.74131	1.89795	0.266643	0.934728	1.85359
XLOC_004886	NM_001198851,NM_001198852,NM_014947,NM_001198850	chr1	42176539	42335877	FOXJ3	8.29429	3.51095	9.84703	14.4877	16.4489	7.95484	6.90886	3.74931
XLOC_004886	mergedTx.1756.5	chr1	42176539	42335877	mergedTx.1756	8.29429	3.51095	9.84703	14.4877	16.4489	7.95484	6.90886	3.74931
XLOC_000993	mergedTx.1757.1,mergedTx.1757.2,mergedTx.1757.3	chr1	42176559	42335239	mergedTx.1757	8.29429	3.51095	9.84703	14.4181	16.4489	7.95484	6.58374	3.74931
XLOC_000994	mergedTx.1759.1	chr1	42295603	42302571	mergedTx.1759	0.0490787	0.0417971	1.14882	41.3039	7.34849	0	1.99138	0
XLOC_004893	mergedTx.1761.2,mergedTx.1761.1,mergedTx.1761.5,mergedTx.1761.6	chr1	42430330	42484036	mergedTx.1761	96.9794	38.7459	44.1065	33.2939	48.7628	53.1952	73.9248	62.8115
XLOC_004893	NM_001146192,NM_032257	chr1	42430330	42484036	ZMYND12	96.9794	38.7459	44.1065	33.2939	48.7628	53.1952	73.9248	62.8115
XLOC_000996	mergedTx.1762.9,mergedTx.1762.10	chr1	42456341	42497157	mergedTx.1762	97.0776	38.8295	44.6399	26.8858	49.0061	53.1063	74.4531	62.8115
XLOC_000996	NM_001287506,NM_001287507,NM_001077447,NM_001287508,NM_001287509,NM_001287510,NM_024664,NM_001287511	chr1	42456341	42497157	PPCS	97.0776	38.8295	44.6399	26.8858	49.0061	53.1063	74.4531	62.8115
XLOC_004894	mergedTx.1771.2,mergedTx.1771.1,mergedTx.1771.3,mergedTx.1771.4,mergedTx.1771.5	chr1	42658339	42682197	mergedTx.1771	94.7709	62.6956	73.9348	76.6177	73.3389	95.0581	74.9002	33.6174
XLOC_001001	mergedTx.1772.1,mergedTx.1772.2,mergedTx.1772.3	chr1	42658377	42676734	mergedTx.1772	95.7525	62.6956	73.4834	76.6177	76.5021	101.191	74.7783	33.8281
XLOC_001001	NM_006347	chr1	42658377	42676734	PPIH	95.7525	62.6956	73.4834	76.6177	76.5021	101.191	74.7783	33.8281
XLOC_001002	NM_004559,NR_132737	chr1	42682235	42703803	YBX1	285.785	138.599	116.974	381.138	234.227	148.698	108.469	142.305
XLOC_001002	mergedTx.1773.2,mergedTx.1773.3	chr1	42682235	42703803	mergedTx.1773	285.785	138.599	116.974	381.138	234.227	148.698	108.469	142.305
XLOC_004895	mergedTx.1774.1,mergedTx.1774.2,mergedTx.1774.3,mergedTx.1774.4,mergedTx.1774.5	chr1	42682424	42702345	mergedTx.1774	285.785	138.599	116.974	381.068	234.227	148.698	108.428	142.305
XLOC_004897	mergedTx.1765.1,mergedTx.1765.5	chr1	42718918	42740193	mergedTx.1765	0.490787	3.42736	22.1968	2.29853	37.7157	10.7546	44.9889	60.6209
XLOC_004897	NM_001123395,NM_001185117,NM_148960	chr1	42718918	42740193	CLDN19	0.490787	3.42736	22.1968	2.29853	37.7157	10.7546	44.9889	60.6209
XLOC_001003	mergedTx.1766.1,mergedTx.1766.2,mergedTx.1766.3,mergedTx.1766.4,mergedTx.1766.5	chr1	42718934	42740236	mergedTx.1766	0.490787	3.42736	22.1968	2.29853	37.7157	10.7546	44.9889	60.9158
XLOC_004899	NM_001146289,NM_001243246,NM_022356	chr1	42746335	42767084	P3H1	5.49681	6.10237	14.3602	0.348262	17.9576	0.0444404	10.851	12.8066
XLOC_001004	mergedTx.1780.1,mergedTx.1780.2	chr1	42746397	42766893	mergedTx.1780	5.44773	6.10237	14.3602	0.348262	17.9576	0.0444404	10.7697	12.8066
XLOC_001005	NM_024097,NR_040733	chr1	42767245	42775742	C1orf50	10.6991	11.9122	11.9395	7.80107	24.1381	13.7765	11.5825	7.66714
XLOC_001005	mergedTx.1781.3,mergedTx.1781.4,mergedTx.1781.5,mergedTx.1781.6	chr1	42767245	42775742	mergedTx.1781	10.6991	11.9122	11.9395	7.80107	24.1381	13.7765	11.5825	7.66714
XLOC_004900	mergedTx.1782.3,mergedTx.1782.2,mergedTx.1782.1,mergedTx.1782.4,mergedTx.1782.5	chr1	42767255	42775508	mergedTx.1782	10.6991	13.0407	12.4319	7.87073	24.1381	13.7321	12.1515	7.66714
XLOC_004905	NM_199342	chr1	42807052	42817388	SVBP	24.7847	22.3196	17.8067	24.3087	15.9623	18.0873	12.436	8.00415
XLOC_004905	mergedTx.1785.2,mergedTx.1785.3	chr1	42807052	42817388	mergedTx.1785	24.7847	22.3196	17.8067	24.3087	15.9623	18.0873	12.436	8.00415
XLOC_001010	NM_001017922,NM_018538	chr1	42807061	42846382	ERMAP	26.846	22.7794	18.5863	24.3784	15.9623	18.8872	12.5985	8.00415
XLOC_001010	mergedTx.1786.1,mergedTx.1786.2,mergedTx.1786.5,mergedTx.1786.6	chr1	42807061	42846382	mergedTx.1786	26.846	22.7794	18.5863	24.3784	15.9623	18.8872	12.5985	8.00415
XLOC_004907	mergedTx.1788.1,mergedTx.1788.2,mergedTx.1788.3,mergedTx.1788.4	chr1	42846571	42852458	mergedTx.1788	28.2202	10.5329	9.31365	15.6021	2.77393	5.42173	17.3534	3.53868
XLOC_001011	mergedTx.1789.3,mergedTx.1789.4	chr1	42846573	42852475	mergedTx.1789	28.2202	10.5329	9.31365	15.6021	2.77393	5.42173	17.3534	3.53868
XLOC_001011	NM_001242739,NM_015911	chr1	42846573	42852475	ZNF691	28.2202	10.5329	9.31365	15.6021	2.77393	5.42173	17.3534	3.53868
XLOC_004909	NM_006516	chr1	42925375	42959176	SLC2A1	52.1215	111.891	321.587	89.6427	224.688	60.8834	265.26	306.391
XLOC_004909	mergedTx.1804.2	chr1	42925375	42959176	mergedTx.1804	52.1215	111.891	321.587	89.6427	224.688	60.8834	265.26	306.391
XLOC_001013	mergedTx.1805.1,mergedTx.1805.2	chr1	42925388	42958871	mergedTx.1805	51.9252	111.891	321.464	89.6427	224.688	60.6168	265.178	306.391
XLOC_004920	NM_006824,NM_001159936	chr1	43164174	43172570	EBNA1BP2	278.669	235.192	248.884	159.295	237.633	324.104	288.221	277.533
XLOC_001021	mergedTx.1816.1,mergedTx.1816.3,mergedTx.1816.2	chr1	43164292	43254358	mergedTx.1816	278.669	235.192	248.884	159.365	237.633	324.104	288.221	277.618
XLOC_001021	NM_001167965,NM_152498,NM_001195831	chr1	43164292	43254358	CFAP57	278.669	235.192	248.884	159.365	237.633	324.104	288.221	277.618
XLOC_004923	NM_182517,NM_001164829	chr1	43281886	43285617	C1orf210	3.33735	2.63322	0.779556	5.36324	8.0298	0.0444404	2.5197	0.126381
XLOC_001024	mergedTx.1814.1	chr1	43281918	43285565	mergedTx.1814	3.33735	2.63322	0.779556	5.36324	8.0298	0.0444404	2.5197	0.126381
XLOC_004925	mergedTx.1823.1	chr1	43358922	43363192	mergedTx.1823	274.644	192.434	209.619	123.772	283.428	140.61	250.141	344.684
XLOC_001027	NM_001255	chr1	43358955	43363181	CDC20	274.644	192.434	209.619	123.772	283.428	140.61	250.141	344.684
XLOC_001027	mergedTx.1824.1	chr1	43358955	43363181	mergedTx.1824	274.644	192.434	209.619	123.772	283.428	140.61	250.141	344.684
XLOC_004926	NM_001256399,NM_001256401,NM_001256402,NM_022821,NR_046117	chr1	43363397	43368074	ELOVL1	30.6742	28.2966	34.5056	20.2689	49.7361	9.33249	19.101	26.6243
XLOC_004926	mergedTx.1825.7,mergedTx.1825.6	chr1	43363397	43368074	mergedTx.1825	30.6742	28.2966	34.5056	20.2689	49.7361	9.33249	19.101	26.6243
XLOC_001028	mergedTx.1826.1,mergedTx.1826.2,mergedTx.1826.3,mergedTx.1826.4,mergedTx.1826.5	chr1	43363415	43368026	mergedTx.1826	30.6742	28.3384	34.5056	20.2689	49.6388	9.33249	19.101	27.1299
XLOC_004931	NM_001001653,NM_052877,NM_201542	chr1	43383908	43389812	MED8	48.5388	31.8912	35.4083	72.5778	58.2526	80.7039	56.2463	44.8654
XLOC_004931	mergedTx.1830.4	chr1	43383908	43389812	mergedTx.1830	48.5388	31.8912	35.4083	72.5778	58.2526	80.7039	56.2463	44.8654
XLOC_001029	mergedTx.1831.1	chr1	43383956	43389812	mergedTx.1831	48.5388	31.8912	35.4083	72.5778	58.2526	80.7039	56.2463	44.8654
XLOC_001030	mergedTx.1832.2,mergedTx.1832.3,mergedTx.1832.4,mergedTx.1832.5,mergedTx.1832.6,mergedTx.1832.7	chr1	43389885	43453823	mergedTx.1832	6.38023	3.97072	10.4214	1.4627	5.40187	1.8665	4.75492	10.0684
XLOC_001030	NM_015284	chr1	43389885	43453823	SZT2	6.38023	3.97072	10.4214	1.4627	5.40187	1.8665	4.75492	10.0684
XLOC_004935	mergedTx.1838.1	chr1	43448217	43453989	mergedTx.1838	3.53366	3.92892	4.18499	1.18409	5.3532	1.59986	4.4298	7.20374
XLOC_004935	NM_001190880,NM_001243526,NM_031207	chr1	43448217	43453989	HYI	3.53366	3.92892	4.18499	1.18409	5.3532	1.59986	4.4298	7.20374
XLOC_004936	mergedTx.1820.1,mergedTx.1820.2	chr1	43501126	43513761	mergedTx.1820	2.94472	1.54649	3.48749	2.08957	1.21664	1.95538	7.19334	14.0705
XLOC_001034	mergedTx.1821.1,mergedTx.1821.2,mergedTx.1821.3,mergedTx.1821.4	chr1	43501166	43506313	mergedTx.1821	3.09196	2.21524	3.81572	2.08957	1.4113	2.04426	8.49384	13.0173
XLOC_001035	NM_002840,NM_130440	chr1	43530876	43622844	PTPRF	10.012	15.0469	22.5251	21.8012	28.0313	2.3109	19.2229	14.4075
XLOC_001035	mergedTx.1840.3	chr1	43530876	43622844	mergedTx.1840	10.012	15.0469	22.5251	21.8012	28.0313	2.3109	19.2229	14.4075
XLOC_004938	mergedTx.1841.1	chr1	43530881	43591242	mergedTx.1841	0.687101	2.21524	1.06676	0.0696524	1.4113	0	1.54433	1.47445
XLOC_004940	mergedTx.1844.1	chr1	43603820	43605446	mergedTx.1844	0	1.3793	0.0410293	0.0696524	1.50863	0	1.09729	1.26381
XLOC_004941	mergedTx.1845.1	chr1	43605561	43623648	mergedTx.1845	9.32495	11.0762	21.4583	21.6619	24.1381	2.3109	16.9064	10.7003
XLOC_001037	mergedTx.1829.1	chr1	43646743	43647013	mergedTx.1829	3.14103	0	1.60014	0.139305	0	10.9768	1.09729	0
XLOC_001038	NM_014663	chr1	43650126	43705518	KDM4A	5.3005	0.0835941	5.00557	1.60201	0.0486655	27.5086	4.95812	9.14158
XLOC_001038	mergedTx.1847.2	chr1	43650126	43705518	mergedTx.1847	5.3005	0.0835941	5.00557	1.60201	0.0486655	27.5086	4.95812	9.14158
XLOC_004942	mergedTx.1846.1,mergedTx.1846.2	chr1	43650126	43707341	mergedTx.1846	5.34957	0.668753	4.63631	1.53235	0.0486655	26.7976	4.633	7.75139
XLOC_004942	NR_033827	chr1	43650126	43707341	KDM4A-AS1	5.34957	0.668753	4.63631	1.53235	0.0486655	26.7976	4.633	7.75139
XLOC_001044	mergedTx.1849.2	chr1	43946806	43968022	mergedTx.1849	4.66247	13.3333	6.48263	7.1742	6.9105	5.15509	6.9495	26.8771
XLOC_001044	NM_014652	chr1	43946806	43968022	IPO13	4.66247	13.3333	6.48263	7.1742	6.9105	5.15509	6.9495	26.8771
XLOC_004947	mergedTx.1850.2,mergedTx.1850.1	chr1	43946952	43967997	mergedTx.1850	4.66247	15.6321	6.48263	7.24385	6.9105	5.15509	6.9495	26.8771
XLOC_004948	mergedTx.1858.1,mergedTx.1858.2,mergedTx.1858.3,mergedTx.1858.4,mergedTx.1858.5,mergedTx.1858.6	chr1	43969969	43973357	mergedTx.1858	60.3668	82.0059	51.5738	29.1844	43.6043	32.6637	63.0332	101.695
XLOC_001045	NM_001039589,NM_001384	chr1	43969981	43973371	DPH2	60.3668	82.0059	51.5738	29.1844	43.6043	32.6637	63.0332	101.695
XLOC_001045	mergedTx.1859.1,mergedTx.1859.5,mergedTx.1859.4,mergedTx.1859.6,mergedTx.1859.7,mergedTx.1859.8,mergedTx.1859.9	chr1	43969981	43973371	mergedTx.1859	60.3668	82.0059	51.5738	29.1844	43.6043	32.6637	63.0332	101.695
XLOC_004949	mergedTx.1860.1,mergedTx.1860.2,mergedTx.1860.3,mergedTx.1860.4	chr1	43974466	43978291	mergedTx.1860	170.008	297.804	319.618	420.84	412.927	102.969	265.707	262.663
XLOC_001046	mergedTx.1861.1,mergedTx.1861.2,mergedTx.1861.6	chr1	43974548	43978284	mergedTx.1861	170.99	297.804	322.777	420.84	415.019	103.013	265.707	262.663
XLOC_001046	NM_001039457,NM_001294333,NM_004047	chr1	43974548	43978284	ATP6V0B	170.99	297.804	322.777	420.84	415.019	103.013	265.707	262.663
XLOC_001047	mergedTx.1873.2	chr1	43979202	43991171	mergedTx.1873	3.72998	0.877739	4.02087	1.88062	2.33594	0.97769	3.53571	7.16161
XLOC_001047	NM_003780,NM_030587,NM_001005417	chr1	43979202	43991171	B4GALT2	3.72998	0.877739	4.02087	1.88062	2.33594	0.97769	3.53571	7.16161
XLOC_004950	mergedTx.1874.1,mergedTx.1874.3,mergedTx.1874.2,mergedTx.1874.4	chr1	43979472	43991150	mergedTx.1874	3.72998	0.125391	4.02087	1.88062	2.33594	0.97769	3.53571	7.16161
XLOC_001048	mergedTx.1875.1,mergedTx.1875.3,mergedTx.1875.4	chr1	43991398	43996484	mergedTx.1875	4.80971	2.46603	2.33867	0.0696524	1.02197	0.0888809	1.30049	0
XLOC_001048	NM_152499	chr1	43991398	43996484	CCDC24	4.80971	2.46603	2.33867	0.0696524	1.02197	0.0888809	1.30049	0
XLOC_004951	NM_001261380,NM_006934,NM_201649,NR_048548,NM_001024845,NR_048549	chr1	43991827	44031492	SLC6A9	4.80971	2.38243	4.55425	0.0696524	3.30925	0.177762	1.66625	6.27694
XLOC_004951	mergedTx.1876.1,mergedTx.1876.2,mergedTx.1876.3,mergedTx.1876.10	chr1	43991827	44031492	mergedTx.1876	4.80971	2.38243	4.55425	0.0696524	3.30925	0.177762	1.66625	6.27694
XLOC_004955	mergedTx.1872.1	chr1	44122087	44122521	mergedTx.1872	4.46616	5.14104	4.59528	13.5126	5.15854	8.22148	3.61699	3.32804
XLOC_001054	NM_001034023,NM_001034024,NM_019100	chr1	44213453	44220679	DMAP1	38.8212	18.3489	24.8637	15.9504	57.5226	28.0419	34.5037	23.5491
XLOC_001054	mergedTx.1878.4,mergedTx.1878.5	chr1	44213453	44220679	mergedTx.1878	38.8212	18.3489	24.8637	15.9504	57.5226	28.0419	34.5037	23.5491
XLOC_004959	mergedTx.1879.1,mergedTx.1879.2,mergedTx.1879.3,mergedTx.1879.4,mergedTx.1879.5,mergedTx.1879.6,mergedTx.1879.7	chr1	44213455	44220664	mergedTx.1879	38.8212	18.3489	24.8637	15.9504	57.5226	28.0419	34.5037	23.5491
XLOC_004960	NR_110056,NR_046817	chr1	44221070	44355279	ERI3-IT1	49.5204	32.5181	31.3874	38.3088	24.1381	22.3535	29.1391	28.2252
XLOC_004960	NM_001301698,NM_001301699,NM_001301700,NM_001301701,NM_024066	chr1	44221070	44355279	ERI3	49.5204	32.5181	31.3874	38.3088	24.1381	22.3535	29.1391	28.2252
XLOC_004960	mergedTx.1881.6,mergedTx.1881.7	chr1	44221070	44355279	mergedTx.1881	49.5204	32.5181	31.3874	38.3088	24.1381	22.3535	29.1391	28.2252
XLOC_001055	mergedTx.1882.1,mergedTx.1882.2,mergedTx.1882.3,mergedTx.1882.4,mergedTx.1882.5,mergedTx.1882.6,mergedTx.1882.7,mergedTx.1882.8,mergedTx.1882.10,mergedTx.1882.9	chr1	44221095	44355290	mergedTx.1882	49.5204	32.5181	31.3874	38.3088	24.1381	22.3535	29.1391	28.2252
XLOC_001056	NM_018150	chr1	44405288	44674481	RNF220	26.2571	21.7763	13.1704	40.677	46.4755	7.51044	27.351	32.4379
XLOC_001056	mergedTx.1886.7,mergedTx.1886.4,mergedTx.1886.6,mergedTx.1886.2,mergedTx.1886.3,mergedTx.1886.5,mergedTx.1886.8,mergedTx.1886.9,mergedTx.1886.10,mergedTx.1886.11	chr1	44405288	44674481	mergedTx.1886	26.2571	21.7763	13.1704	40.677	46.4755	7.51044	27.351	32.4379
XLOC_004964	mergedTx.1893.2,mergedTx.1893.3,mergedTx.1893.4,mergedTx.1893.1,mergedTx.1893.5,mergedTx.1893.6,mergedTx.1893.7,mergedTx.1893.12	chr1	44631952	44674477	mergedTx.1893	28.5147	21.7763	13.1704	40.6074	46.4755	7.51044	27.6761	32.4379
XLOC_004964	NM_001300746,NM_001300747,NM_001300748,NM_024587	chr1	44631952	44674477	TMEM53	28.5147	21.7763	13.1704	40.6074	46.4755	7.51044	27.6761	32.4379
XLOC_001063	NM_001297655,NM_006845,NM_001297656,NM_001297657	chr1	44739818	44767766	KIF2C	57.7656	79.2055	38.4444	14.836	69.7863	36.1745	46.5739	41.0739
XLOC_004967	mergedTx.1900.1,mergedTx.1900.3,mergedTx.1900.2,mergedTx.1900.4	chr1	44739830	44767744	mergedTx.1900	57.7656	79.2055	38.4444	14.836	69.7863	36.1745	46.5332	41.0739
XLOC_004968	mergedTx.1894.1,mergedTx.1894.2	chr1	44775286	44778761	mergedTx.1894	438.96	387.835	355.067	679.251	421.005	320.993	272.25	272.268
XLOC_001064	mergedTx.1895.1	chr1	44775574	44778739	mergedTx.1895	440.775	390.928	356.093	680.365	423.487	320.816	272.981	274.29
XLOC_001064	NR_000015	chr1	44775574	44778739	SNORD55	440.775	390.928	356.093	680.365	423.487	320.816	272.981	274.29
XLOC_001064	NM_001012	chr1	44775574	44778739	RPS8	440.775	390.928	356.093	680.365	423.487	320.816	272.981	274.29
XLOC_001069	NM_004073	chr1	44800225	44805953	PLK3	34.7968	15.3813	3.56955	4.03984	1.65463	1.02213	4.0234	14.1547
XLOC_001069	mergedTx.1903.2,mergedTx.1903.3	chr1	44800225	44805953	mergedTx.1903	34.7968	15.3813	3.56955	4.03984	1.65463	1.02213	4.0234	14.1547
XLOC_004970	NM_001013632	chr1	44800308	44807285	TCTEX1D4	34.7968	15.3813	3.56955	4.03984	1.65463	1.02213	4.0234	14.1547
XLOC_004970	mergedTx.1904.2,mergedTx.1904.1,mergedTx.1904.3	chr1	44800308	44807285	mergedTx.1904	34.7968	15.3813	3.56955	4.03984	1.65463	1.02213	4.0234	14.1547
XLOC_004972	mergedTx.1909.3,mergedTx.1909.5	chr1	44850522	44986722	mergedTx.1909	84.1208	64.8691	97.7728	37.8213	68.5696	113.368	89.8558	71.7004
XLOC_004972	NM_001261418,NM_020365,NM_001166588	chr1	44850522	44986722	EIF2B3	84.1208	64.8691	97.7728	37.8213	68.5696	113.368	89.8558	71.7004
XLOC_001072	mergedTx.1910.1,mergedTx.1910.3,mergedTx.1910.2,mergedTx.1910.4,mergedTx.1910.5	chr1	44850786	44986690	mergedTx.1910	84.1208	64.8691	97.6497	37.8213	68.521	113.368	89.8152	71.7004
XLOC_004976	NM_024602	chr1	45002548	45011355	HECTD3	51.0418	49.0698	13.7858	6.12941	24.5761	29.9084	22.3928	43.6858
XLOC_004976	mergedTx.1928.2,mergedTx.1928.3,mergedTx.1928.4	chr1	45002548	45011355	mergedTx.1928	51.0418	49.0698	13.7858	6.12941	24.5761	29.9084	22.3928	43.6858
XLOC_001074	mergedTx.1929.1,mergedTx.1929.2,mergedTx.1929.3	chr1	45002559	45011655	mergedTx.1929	51.0418	49.0698	13.7858	6.12941	24.5761	29.9084	22.3928	43.6858
XLOC_001075	NM_000374,NR_036510	chr1	45012133	45015669	UROD	74.0597	76.7812	27.2024	32.458	75.4801	101.813	58.9285	17.3142
XLOC_001075	mergedTx.1926.3,mergedTx.1926.5,mergedTx.1926.4,mergedTx.1926.6	chr1	45012133	45015669	mergedTx.1926	74.0597	76.7812	27.2024	32.458	75.4801	101.813	58.9285	17.3142
XLOC_004977	mergedTx.1927.4,mergedTx.1927.1,mergedTx.1927.2,mergedTx.1927.3	chr1	45012160	45015564	mergedTx.1927	74.0597	76.7812	27.2024	32.458	75.4801	101.813	58.9285	17.3142
XLOC_001082	NM_032756	chr1	45326873	45328463	HPDL	5.10418	44.0959	31.7156	26.7465	46.8648	22.4424	72.8275	138.093
XLOC_001082	mergedTx.1930.2	chr1	45326873	45328463	mergedTx.1930	5.10418	44.0959	31.7156	26.7465	46.8648	22.4424	72.8275	138.093
XLOC_004987	mergedTx.1931.1	chr1	45326894	45328461	mergedTx.1931	4.56432	41.9643	30.1976	23.4729	45.0642	21.3759	71.6896	133.08
XLOC_004988	mergedTx.1936.4,mergedTx.1936.2,mergedTx.1936.1,mergedTx.1936.5,mergedTx.1936.3,mergedTx.1936.17,mergedTx.1936.18,mergedTx.1936.19,mergedTx.1936.21	chr1	45329242	45491168	mergedTx.1936	44.4653	47.6487	34.0133	16.438	40.9277	44.4404	67.3817	58.3882
XLOC_004988	NM_001048174,NM_001293191,NM_001293195,NM_001048172,NM_001048173,NM_001293196,NM_001048171,NM_001128425,NM_001293190,NM_001293192,NM_012222	chr1	45329242	45491168	MUTYH	44.4653	47.6487	34.0133	16.438	40.9277	44.4404	67.3817	58.3882
XLOC_004988	NM_007170	chr1	45329242	45491168	TESK2	44.4653	47.6487	34.0133	16.438	40.9277	44.4404	67.3817	58.3882
XLOC_001083	mergedTx.1937.1,mergedTx.1937.2,mergedTx.1937.3,mergedTx.1937.5,mergedTx.1937.4,mergedTx.1937.6,mergedTx.1937.7,mergedTx.1937.9	chr1	45329266	45343978	mergedTx.1937	35.8765	47.6487	34.0133	17.9007	33.8712	44.3516	64.5775	48.2777
XLOC_001083	NM_025077	chr1	45329266	45343978	TOE1	35.8765	47.6487	34.0133	17.9007	33.8712	44.3516	64.5775	48.2777
XLOC_001084	mergedTx.1938.1,mergedTx.1938.2,mergedTx.1938.3	chr1	45344020	45500019	mergedTx.1938	9.32495	0.752347	0.943673	0.139305	12.215	10.9324	6.62438	10.8267
XLOC_004989	NR_033296,NR_033297,NR_033298	chr1	45493926	45500079	CCDC163P	0.196315	0.626956	0.902644	0.0696524	4.62322	10.3991	3.69827	1.39019
XLOC_001089	mergedTx.1945.1,mergedTx.1945.3,mergedTx.1945.4,mergedTx.1945.6,mergedTx.1945.7,mergedTx.1945.8,mergedTx.1945.5,mergedTx.1945.11,mergedTx.1945.10,mergedTx.1945.9,mergedTx.1945.13,mergedTx.1945.14,mergedTx.1945.12,mergedTx.1945.15,mergedTx.1945.16,mergedTx.1945.17,mergedTx.1945.18,mergedTx.1945.19,mergedTx.1945.20	chr1	45500184	45522980	mergedTx.1945	2208.83	2094.79	2030.83	2164.66	2196.27	2133.14	1891.97	1748.78
XLOC_001089	NM_015506	chr1	45500184	45522980	MMACHC	2208.83	2094.79	2030.83	2164.66	2196.27	2133.14	1891.97	1748.78
XLOC_004991	NM_002574,NM_181696,NM_181697,NM_001202431	chr1	45511035	45522890	PRDX1	2208.05	2086.76	2028.82	2160.48	2192.33	2125.99	1890.1	1747.6
XLOC_004991	mergedTx.1946.1,mergedTx.1946.2,mergedTx.1946.3,mergedTx.1946.5,mergedTx.1946.7,mergedTx.1946.8,mergedTx.1946.4,mergedTx.1946.6,mergedTx.1946.13,mergedTx.1946.14	chr1	45511035	45522890	mergedTx.1946	2208.05	2086.76	2028.82	2160.48	2192.33	2125.99	1890.1	1747.6
XLOC_001090	NM_001202413,NM_001202414,NM_006066,NM_153326	chr1	45550783	45570051	AKR1A1	116.709	192.559	195.053	120.986	170.524	211.048	211.167	122.843
XLOC_001090	mergedTx.1934.5,mergedTx.1934.6,mergedTx.1934.7,mergedTx.1934.8,mergedTx.1934.9	chr1	45550783	45570051	mergedTx.1934	116.709	192.559	195.053	120.986	170.524	211.048	211.167	122.843
XLOC_004994	mergedTx.1935.4,mergedTx.1935.2,mergedTx.1935.1,mergedTx.1935.3,mergedTx.1935.5,mergedTx.1935.6,mergedTx.1935.7,mergedTx.1935.10,mergedTx.1935.11,mergedTx.1935.8,mergedTx.1935.9	chr1	45550804	45570040	mergedTx.1935	116.709	192.559	195.053	120.986	170.524	211.048	211.167	122.843
XLOC_001091	NM_001195193,NM_002482,NM_152298	chr1	45582734	45618906	NASP	119.457	292.747	397.204	418.333	306.106	481.868	448.223	297.123
XLOC_001091	mergedTx.1948.1,mergedTx.1948.5,mergedTx.1948.6,mergedTx.1948.7	chr1	45582734	45618906	mergedTx.1948	119.457	292.747	397.204	418.333	306.106	481.868	448.223	297.123
XLOC_004995	mergedTx.1949.3,mergedTx.1949.4,mergedTx.1949.2,mergedTx.1949.1,mergedTx.1949.5	chr1	45584011	45618248	mergedTx.1949	119.457	291.869	397.204	418.333	302.894	481.868	448.223	297.123
XLOC_004997	mergedTx.1951.4,mergedTx.1951.2,mergedTx.1951.3,mergedTx.1951.5,mergedTx.1951.6	chr1	45627304	45687182	mergedTx.1951	64.0967	30.4701	44.3116	36.1496	41.2683	93.4583	57.5468	39.3046
XLOC_004997	NM_021639	chr1	45627304	45687182	GPBP1L1	64.0967	30.4701	44.3116	36.1496	41.2683	93.4583	57.5468	39.3046
XLOC_001092	mergedTx.1952.1,mergedTx.1952.2,mergedTx.1952.3,mergedTx.1952.4,mergedTx.1952.5	chr1	45627318	45687139	mergedTx.1952	63.1152	30.4701	44.3937	36.1496	41.2683	93.4583	57.5468	36.7348
XLOC_005000	NM_001145349,NM_005897	chr1	45687808	45750813	IPP	65.3728	71.7656	91.7415	50.2194	63.8978	105.857	85.7918	34.3757
XLOC_005000	mergedTx.1968.1,mergedTx.1968.2,mergedTx.1968.3,mergedTx.1968.4,mergedTx.1968.5,mergedTx.1968.8,mergedTx.1968.11,mergedTx.1968.9,mergedTx.1968.10,mergedTx.1968.12,mergedTx.1968.13,mergedTx.1968.14	chr1	45687808	45750813	mergedTx.1968	65.3728	71.7656	91.7415	50.2194	63.8978	105.857	85.7918	34.3757
XLOC_001095	NM_016486	chr1	45688175	45694415	TMEM69	57.7656	67.3351	82.1816	48.5478	47.9355	96.1247	61.2044	15.8819
XLOC_001095	mergedTx.1969.1,mergedTx.1969.2,mergedTx.1969.4,mergedTx.1969.5	chr1	45688175	45694415	mergedTx.1969	57.7656	67.3351	82.1816	48.5478	47.9355	96.1247	61.2044	15.8819
XLOC_001097	mergedTx.1972.1,mergedTx.1972.2,mergedTx.1972.7,mergedTx.1972.8,mergedTx.1972.3,mergedTx.1972.4,mergedTx.1972.5,mergedTx.1972.6,mergedTx.1972.9,mergedTx.1972.10,mergedTx.1972.11	chr1	45698759	45750728	mergedTx.1972	7.60719	4.43049	9.14953	1.67166	15.8163	9.28805	25.1157	18.4938
XLOC_005002	mergedTx.1973.1,mergedTx.1973.2,mergedTx.1973.4,mergedTx.1973.3,mergedTx.1973.5,mergedTx.1973.7,mergedTx.1973.6	chr1	45803592	46036223	mergedTx.1973	45.545	20.6478	30.2796	10.9354	25.5494	28.5752	15.0776	39.8523
XLOC_001101	mergedTx.1974.2,mergedTx.1974.1,mergedTx.1974.3,mergedTx.1974.5,mergedTx.1974.6,mergedTx.1974.7,mergedTx.1974.8	chr1	45803597	46036108	mergedTx.1974	45.545	20.6478	30.2796	10.9354	25.5494	28.5752	15.0776	39.8523
XLOC_001101	NM_015112	chr1	45803597	46036108	MAST2	45.545	20.6478	30.2796	10.9354	25.5494	28.5752	15.0776	39.8523
XLOC_005003	NM_001303429,NM_003629,NM_001303428,NM_001114172,NM_001303427	chr1	46040140	46176495	PIK3R3	6.18391	0	1.06676	2.15923	2.8226	5.8217	5.32389	0.0842542
XLOC_001102	mergedTx.1959.1,mergedTx.1959.2	chr1	46042877	46132663	mergedTx.1959	1.71775	0	0	0.0696524	2.72527	4.44404	5.28325	0.0842542
XLOC_005005	mergedTx.1975.5,mergedTx.1975.6,mergedTx.1975.8,mergedTx.1975.7	chr1	46188681	46220305	mergedTx.1975	15.5089	15.7993	27.3665	17.4828	20.0988	16.043	26.1724	20.9793
XLOC_005005	NM_001290129,NM_001290130,NM_017739,NM_001243766	chr1	46188681	46220305	POMGNT1	15.5089	15.7993	27.3665	17.4828	20.0988	16.043	26.1724	20.9793
XLOC_001108	mergedTx.1976.1,mergedTx.1976.2,mergedTx.1976.3,mergedTx.1976.4	chr1	46188691	46198439	mergedTx.1976	8.39245	2.21524	15.6322	6.89559	12.4584	8.1326	13.0049	18.5359
XLOC_001109	NM_001013615	chr1	46203334	46225218	LURAP1	7.11641	13.584	12.3498	10.5872	7.64048	7.9104	13.1675	2.44337
XLOC_001109	mergedTx.1977.1,mergedTx.1977.3	chr1	46203334	46225218	mergedTx.1977	7.11641	13.584	12.3498	10.5872	7.64048	7.9104	13.1675	2.44337
XLOC_001111	mergedTx.1967.1	chr1	46245990	46246261	mergedTx.1967	7.99982	0.0835941	0.820586	0.139305	9.78176	5.8217	0.243842	5.18164
XLOC_001112	mergedTx.1985.1,mergedTx.1985.2,mergedTx.1985.5,mergedTx.1985.6,mergedTx.1985.7	chr1	46247618	46303559	mergedTx.1985	42.9929	58.8503	24.0432	36.6372	40.733	35.3746	84.6539	50.1734
XLOC_001112	NM_001142548,NM_003579	chr1	46247618	46303559	RAD54L	42.9929	58.8503	24.0432	36.6372	40.733	35.3746	84.6539	50.1734
XLOC_005006	NM_006369	chr1	46247618	46303366	LRRC41	42.8457	58.6831	23.9201	36.6372	40.4897	34.7524	71.527	42.0429
XLOC_005006	mergedTx.1986.1,mergedTx.1986.2,mergedTx.1986.3,mergedTx.1986.4	chr1	46247618	46303366	mergedTx.1986	42.8457	58.6831	23.9201	36.6372	40.4897	34.7524	71.527	42.0429
XLOC_001114	NM_001297565,NM_001297566,NM_006004	chr1	46303613	46316777	UQCRH	426.592	291.367	345.508	509.02	338.03	396.809	336.34	287.518
XLOC_005008	mergedTx.1990.2,mergedTx.1990.1,mergedTx.1990.3	chr1	46303637	46316771	mergedTx.1990	426.592	291.367	345.508	509.02	338.03	396.72	336.34	287.518
XLOC_005009	mergedTx.1994.1,mergedTx.1994.2,mergedTx.1994.3,mergedTx.1994.4,mergedTx.1994.5,mergedTx.1994.6	chr1	46340111	46413827	mergedTx.1994	38.4286	47.6905	21.1711	19.642	20.0988	24.7089	19.7919	68.6672
XLOC_001117	mergedTx.1995.1	chr1	46340177	46366142	mergedTx.1995	39.312	50.8252	23.9611	8.28864	9.97642	28.4419	22.0677	70.4365
XLOC_001117	NM_199044,NR_045789,NR_045790,NR_045791,NM_001256127,NM_001256128	chr1	46340177	46366142	NSUN4	39.312	50.8252	23.9611	8.28864	9.97642	28.4419	22.0677	70.4365
XLOC_001118	mergedTx.1996.2	chr1	46394267	46413848	mergedTx.1996	6.08575	8.6102	1.64117	18.9455	11.777	0.133321	1.21921	13.5228
XLOC_001118	NM_001441	chr1	46394267	46413848	FAAH	6.08575	8.6102	1.64117	18.9455	11.777	0.133321	1.21921	13.5228
XLOC_001122	NR_038403	chr1	46538696	46604307	MKNK1-AS1	10.9445	43.6779	29.6642	17.0648	29.9779	20.3982	25.6034	35.6395
XLOC_001122	mergedTx.1999.2,mergedTx.1999.3,mergedTx.1999.4,mergedTx.1999.5,mergedTx.1999.6,mergedTx.1999.7,mergedTx.1999.8	chr1	46538696	46604307	mergedTx.1999	10.9445	43.6779	29.6642	17.0648	29.9779	20.3982	25.6034	35.6395
XLOC_005016	mergedTx.2002.6,mergedTx.2002.7,mergedTx.2002.8,mergedTx.2002.9	chr1	46557407	46604294	mergedTx.2002	10.9445	43.6779	29.6642	16.9952	29.9779	20.3982	25.6847	35.6395
XLOC_005016	NM_001135553,NM_003684,NM_198973,NR_024174,NR_024176	chr1	46557407	46604294	MKNK1	10.9445	43.6779	29.6642	16.9952	29.9779	20.3982	25.6847	35.6395
XLOC_001124	mergedTx.1997.1,mergedTx.1997.2,mergedTx.1997.3	chr1	46632767	46668421	mergedTx.1997	80.8816	48.4428	50.0968	45.2741	70.3216	59.5502	58.6034	120.863
XLOC_005018	mergedTx.1998.5	chr1	46635039	46668427	mergedTx.1998	80.6362	47.6487	50.0968	36.4979	61.9998	59.1502	56.7746	115.344
XLOC_005018	NM_001243728,NM_001256418,NM_001042546,NM_022745	chr1	46635039	46668427	ATPAF1	80.6362	47.6487	50.0968	36.4979	61.9998	59.1502	56.7746	115.344
XLOC_001126	NR_038827,NR_038828	chr1	46674036	46719113	EFCAB14-AS1	68.1703	37.7428	56.8256	40.3288	65.9417	12.3544	55.9618	75.0284
XLOC_001126	mergedTx.2010.2,mergedTx.2010.1,mergedTx.2010.5,mergedTx.2010.6,mergedTx.2010.7	chr1	46674036	46719113	mergedTx.2010	68.1703	37.7428	56.8256	40.3288	65.9417	12.3544	55.9618	75.0284
XLOC_005019	NM_014774	chr1	46675159	46719139	EFCAB14	68.1703	37.7428	56.5383	40.3288	65.9417	12.3544	55.9618	75.0284
XLOC_005019	mergedTx.2011.1,mergedTx.2011.3,mergedTx.2011.4,mergedTx.2011.5	chr1	46675159	46719139	mergedTx.2011	68.1703	37.7428	56.5383	40.3288	65.9417	12.3544	55.9618	75.0284
XLOC_005028	mergedTx.2033.7,mergedTx.2033.8,mergedTx.2033.9,mergedTx.2033.10	chr1	47250139	47314147	mergedTx.2033	15.7542	27.6697	14.8116	13.3036	33.3358	83.1925	40.8842	27.509
XLOC_005028	NM_001048166,NM_001282936,NM_001282937,NM_001282938,NM_001282939,NM_003035	chr1	47250139	47314147	STIL	15.7542	27.6697	14.8116	13.3036	33.3358	83.1925	40.8842	27.509
XLOC_001133	mergedTx.2034.1,mergedTx.2034.2,mergedTx.2034.8,mergedTx.2034.5,mergedTx.2034.10,mergedTx.2034.7,mergedTx.2034.3,mergedTx.2034.4,mergedTx.2034.6,mergedTx.2034.9,mergedTx.2034.11,mergedTx.2034.12	chr1	47250164	47314129	mergedTx.2034	15.8033	27.6697	14.8116	15.6021	33.3358	83.1925	40.8842	27.509
XLOC_001136	NR_046395,NM_001136140,NM_016308,NR_046394	chr1	47333797	47378839	CMPK1	82.0595	52.6225	53.6253	59.5528	63.6544	80.8372	45.2734	52.9538
XLOC_005030	mergedTx.2016.1,mergedTx.2016.2	chr1	47333873	47378825	mergedTx.2016	81.9123	52.6225	53.6253	59.5528	63.6544	80.8372	45.1108	52.9538
XLOC_005039	NM_001286238,NM_001286239,NM_019073	chr1	48295372	48472208	SPATA6	9.37402	0	0	0.0696524	1.07064	0	5.08005	4.0442
XLOC_001146	mergedTx.2042.2,mergedTx.2042.1,mergedTx.2042.3	chr1	48297721	48472040	mergedTx.2042	9.37402	0	0	0.0696524	1.07064	0	5.03941	4.0442
XLOC_001147	mergedTx.2043.2,mergedTx.2043.1	chr1	48435781	48437188	mergedTx.2043	5.10418	5.47542	6.85189	0.139305	4.67189	8.71033	7.59975	15.0394
XLOC_005040	mergedTx.2044.1	chr1	48435782	48437174	mergedTx.2044	5.10418	5.47542	6.85189	0.139305	4.67189	8.71033	7.59975	15.0394
XLOC_001155	mergedTx.2045.1	chr1	50380918	50394275	mergedTx.2045	0	2.13165	1.55911	0	2.91993	3.733	4.06404	6.90885
XLOC_005050	mergedTx.2046.1,mergedTx.2046.2	chr1	50380999	50394415	mergedTx.2046	0	2.13165	1.55911	0	2.91993	3.733	4.06404	6.90885
XLOC_001157	mergedTx.2070.1,mergedTx.2070.4,mergedTx.2070.5,mergedTx.2070.2,mergedTx.2070.3	chr1	50441226	50960267	mergedTx.2070	92.2188	104.785	75.5349	47.7816	62.7298	103.635	115.744	100.431
XLOC_005053	mergedTx.2071.1	chr1	50441263	50960243	mergedTx.2071	92.2188	104.785	75.5349	47.7119	62.7298	103.635	115.703	100.431
XLOC_005053	NM_007051	chr1	50441263	50960243	FAF1	92.2188	104.785	75.5349	47.7119	62.7298	103.635	115.703	100.431
XLOC_001165	mergedTx.2072.1	chr1	51230799	51275232	mergedTx.2072	6.08575	21.7763	10.0111	26.1893	23.4568	14.0876	11.3793	26.3716
XLOC_001165	NM_014372	chr1	51230799	51275232	RNF11	6.08575	21.7763	10.0111	26.1893	23.4568	14.0876	11.3793	26.3716
XLOC_005059	mergedTx.2073.1,mergedTx.2073.2	chr1	51230809	51300954	mergedTx.2073	6.08575	21.9017	10.0111	26.1893	23.4081	14.0876	11.3387	26.3716
XLOC_005062	NM_001159969,NM_001981	chr1	51354263	51519323	EPS15	20.9075	34.7752	23.4687	22.7067	23.9921	38.2188	24.7906	11.922
XLOC_005062	mergedTx.2084.3,mergedTx.2084.4	chr1	51354263	51519323	mergedTx.2084	20.9075	34.7752	23.4687	22.7067	23.9921	38.2188	24.7906	11.922
XLOC_001170	mergedTx.2085.1,mergedTx.2085.2,mergedTx.2085.3,mergedTx.2085.4	chr1	51354300	51519271	mergedTx.2085	20.9075	34.7752	23.4687	22.7067	23.9921	38.2188	24.8313	11.922
XLOC_001174	mergedTx.2120.1,mergedTx.2120.7,mergedTx.2120.8,mergedTx.2120.9,mergedTx.2120.10,mergedTx.2120.14,mergedTx.2120.15,mergedTx.2120.16,mergedTx.2120.17	chr1	51616874	51878768	mergedTx.2120	133.101	193.729	152.178	109.424	118.938	174.029	113.468	92.6375
XLOC_001174	NM_024586,NM_148906,NM_148908,NM_148909,NR_036662,NM_148904,NM_148905,NM_148907	chr1	51616874	51878768	OSBPL9	133.101	193.729	152.178	109.424	118.938	174.029	113.468	92.6375
XLOC_005065	mergedTx.2121.1,mergedTx.2121.2,mergedTx.2121.3,mergedTx.2121.5,mergedTx.2121.4,mergedTx.2121.6,mergedTx.2121.7,mergedTx.2121.8,mergedTx.2121.9	chr1	51617081	51788430	mergedTx.2121	49.7658	53.6674	49.2762	8.21899	16.5949	49.0178	28.8953	18.5781
XLOC_005066	NR_031580	chr1	51789194	51878740	MIR761	80.5381	139.351	102.327	101.135	102.684	124.922	83.5566	74.0173
XLOC_005066	mergedTx.2122.1,mergedTx.2122.5,mergedTx.2122.7,mergedTx.2122.6	chr1	51789194	51878740	mergedTx.2122	80.5381	139.351	102.327	101.135	102.684	124.922	83.5566	74.0173
XLOC_005066	NM_001242361,NM_001101662,NM_002525	chr1	51789194	51878740	NRDC	80.5381	139.351	102.327	101.135	102.684	124.922	83.5566	74.0173
XLOC_005067	NM_002867	chr1	51907956	51990764	RAB3B	9.12863	48.4846	11.5292	13.8608	29.7346	21.7758	6.25862	4.59186
XLOC_001175	mergedTx.2088.1	chr1	51907975	51912435	mergedTx.2088	1.22697	10.8254	0.410293	8.28864	13.091	4.71069	0	0
XLOC_001177	mergedTx.2090.1,mergedTx.2090.2	chr1	51917367	51990647	mergedTx.2090	7.60719	21.4001	10.5856	0.626872	12.3124	16.9763	4.18596	4.42335
XLOC_005069	NM_015913,NR_046405,NR_046406	chr1	52020132	52056171	TXNDC12	180.364	132.162	218.358	154.419	177.434	80.9261	247.337	244.337
XLOC_005069	mergedTx.2095.2	chr1	52020132	52056171	mergedTx.2095	180.364	132.162	218.358	154.419	177.434	80.9261	247.337	244.337
XLOC_005069	NM_138417	chr1	52020132	52056171	KTI12	180.364	132.162	218.358	154.419	177.434	80.9261	247.337	244.337
XLOC_001180	mergedTx.2096.2,mergedTx.2096.1,mergedTx.2096.3,mergedTx.2096.7	chr1	52020138	52090716	mergedTx.2096	290.251	215.84	303.74	239.674	242.5	195.538	337.437	323.115
XLOC_001180	NM_001136497,NM_001243767,NM_152265	chr1	52020138	52090716	BTF3L4	290.251	215.84	303.74	239.674	242.5	195.538	337.437	323.115
XLOC_005070	mergedTx.2098.2,mergedTx.2098.1,mergedTx.2098.3	chr1	52056206	52083541	mergedTx.2098	56.4405	43.4272	46.0349	31.2043	32.0219	52.0842	47.3054	30.5
XLOC_005071	mergedTx.2102.2,mergedTx.2102.1	chr1	52141906	52346330	mergedTx.2102	13.0058	10.909	1.6822	4.10949	26.182	23.7756	17.7598	14.6602
XLOC_001182	NM_004799,NM_007324	chr1	52141921	52346686	ZFYVE9	13.0058	10.909	1.72323	4.10949	26.182	23.8645	17.7598	14.6602
XLOC_001182	mergedTx.2103.1,mergedTx.2103.2	chr1	52141921	52346686	mergedTx.2103	13.0058	10.909	1.72323	4.10949	26.182	23.8645	17.7598	14.6602
XLOC_001183	mergedTx.2099.1,mergedTx.2099.3,mergedTx.2099.2	chr1	52350260	52366125	mergedTx.2099	6.18391	9.82231	0.369264	27.652	16.2543	0.488845	3.73891	9.942
XLOC_005072	mergedTx.2100.2,mergedTx.2100.3,mergedTx.2100.5,mergedTx.2100.4	chr1	52350593	52366205	mergedTx.2100	5.79128	9.82231	0.369264	27.652	16.1569	0.488845	3.73891	9.942
XLOC_005072	NM_032449	chr1	52350593	52366205	CC2D1B	5.79128	9.82231	0.369264	27.652	16.1569	0.488845	3.73891	9.942
XLOC_005073	mergedTx.2117.1,mergedTx.2117.5,mergedTx.2117.6	chr1	52372829	52418275	mergedTx.2117	119.261	104.66	93.834	73.4137	122.442	133.01	156.831	142.348
XLOC_005073	NM_001190818,NM_001190819,NM_004153	chr1	52372829	52418275	ORC1	119.261	104.66	93.834	73.4137	122.442	133.01	156.831	142.348
XLOC_001186	mergedTx.2118.2,mergedTx.2118.1,mergedTx.2118.3,mergedTx.2118.4,mergedTx.2118.5	chr1	52372854	52404458	mergedTx.2118	34.6005	45.6842	29.459	31.8312	16.3029	33.1081	55.6773	33.4489
XLOC_001187	NM_032864	chr1	52404547	52418320	PRPF38A	84.6607	58.9757	64.3749	41.5825	106.139	99.9021	101.154	108.899
XLOC_005075	NM_001009881,NM_015269	chr1	52423276	52553090	ZCCHC11	2.20854	0.543362	7.4263	8.07968	3.9419	3.42191	7.72167	0.0421271
XLOC_001188	mergedTx.2112.1	chr1	52423288	52435465	mergedTx.2112	0.147236	0.125391	1.96941	5.01498	0.145996	2.3109	2.47906	0
XLOC_001190	mergedTx.2114.1	chr1	52493611	52553094	mergedTx.2114	2.0613	0.29258	3.40543	3.06471	3.79591	1.06657	2.19458	0
XLOC_001193	mergedTx.2106.1,mergedTx.2106.2	chr1	52684468	52698377	mergedTx.2106	35.2385	53.3331	51.3276	22.2191	66.623	51.9064	56.6933	39.1782
XLOC_005076	NM_023077	chr1	52686342	52698366	COA7	30.2325	50.2401	47.0196	17.2042	61.6592	51.4176	55.0271	36.6506
XLOC_005076	mergedTx.2107.1,mergedTx.2107.3	chr1	52686342	52698366	mergedTx.2107	30.2325	50.2401	47.0196	17.2042	61.6592	51.4176	55.0271	36.6506
XLOC_001195	NM_024646	chr1	52726459	52827341	ZYG11B	5.10418	16.5516	9.55982	10.2389	11.631	23.7312	9.75369	3.70719
XLOC_001195	mergedTx.2123.2	chr1	52726459	52827341	mergedTx.2123	5.10418	16.5516	9.55982	10.2389	11.631	23.7312	9.75369	3.70719
XLOC_005079	mergedTx.2124.1	chr1	52726497	52771895	mergedTx.2124	3.6809	2.29884	2.91308	0.0696524	1.2653	3.91076	5.28325	3.62293
XLOC_001196	mergedTx.2125.1	chr1	52772181	52772675	mergedTx.2125	15.3616	14.3782	12.0626	23.9604	14.3563	15.4208	9.14408	12.3854
XLOC_005081	mergedTx.2127.1	chr1	52813552	52822645	mergedTx.2127	0.0490787	5.60081	3.65161	4.59706	3.26059	14.1765	1.86946	0
XLOC_001198	NM_001004339,NM_001307931	chr1	52842511	52894563	ZYG11A	15.3616	0.71055	7.18012	5.01498	3.79591	0.355524	8.33127	25.2341
XLOC_001198	mergedTx.2144.4,mergedTx.2144.5,mergedTx.2144.6,mergedTx.2144.3	chr1	52842511	52894563	mergedTx.2144	15.3616	0.71055	7.18012	5.01498	3.79591	0.355524	8.33127	25.2341
XLOC_005087	mergedTx.2145.1,mergedTx.2145.3,mergedTx.2145.4,mergedTx.2145.5,mergedTx.2145.2,mergedTx.2145.6,mergedTx.2145.7	chr1	52842763	52895894	mergedTx.2145	15.3616	0.71055	7.18012	5.01498	3.79591	0.355524	8.33127	25.192
XLOC_005089	NM_001198961,NM_001198962,NM_018281	chr1	52895910	52921774	ECHDC2	26.846	13.2915	7.50836	8.77621	6.18051	10.9768	3.82019	7.96203
XLOC_005089	mergedTx.2147.4,mergedTx.2147.5,mergedTx.2147.6,mergedTx.2147.7,mergedTx.2147.8,mergedTx.2147.9,mergedTx.2147.10	chr1	52895910	52921774	mergedTx.2147	26.846	13.2915	7.50836	8.77621	6.18051	10.9768	3.82019	7.96203
XLOC_001199	mergedTx.2148.1,mergedTx.2148.2,mergedTx.2148.3,mergedTx.2148.4,mergedTx.2148.5,mergedTx.2148.6,mergedTx.2148.7,mergedTx.2148.10,mergedTx.2148.8,mergedTx.2148.9	chr1	52895969	52921820	mergedTx.2148	26.846	13.2915	7.50836	8.77621	6.18051	10.9768	3.82019	7.96203
XLOC_001200	NM_001007098,NM_001193599,NM_001193600,NM_001193617,NM_002979,NM_001007099,NM_001007100,NM_001007250	chr1	52927229	53051617	SCP2	78.0351	69.5503	53.9945	53.5627	57.7172	89.5475	48.1995	90.1099
XLOC_005090	mergedTx.2140.1,mergedTx.2140.2,mergedTx.2140.3,mergedTx.2140.4	chr1	52927268	53051601	mergedTx.2140	72.8818	59.6444	46.5682	50.707	45.3076	85.1479	41.9409	76.0395
XLOC_001208	mergedTx.2151.1,mergedTx.2151.3,mergedTx.2151.4,mergedTx.2151.5	chr1	53196429	53220654	mergedTx.2151	45.8885	54.6706	25.9715	44.7169	37.8617	71.5047	30.6835	62.5166
XLOC_001208	NM_000098	chr1	53196429	53220654	CPT2	45.8885	54.6706	25.9715	44.7169	37.8617	71.5047	30.6835	62.5166
XLOC_005095	mergedTx.2152.1,mergedTx.2152.2,mergedTx.2152.3	chr1	53196798	53220639	mergedTx.2152	45.8885	54.6706	25.9715	44.7169	37.8617	70.927	30.7241	62.3481
XLOC_005095	NM_001304759,NM_001304760,NM_017887,NR_130897	chr1	53196798	53220639	C1orf123	45.8885	54.6706	25.9715	44.7169	37.8617	70.927	30.7241	62.3481
XLOC_005096	NM_002370	chr1	53226892	53238610	MAGOH	28.8583	34.5662	45.4604	59.7618	35.0878	80.8372	43.9729	58.1354
XLOC_005096	mergedTx.2157.2	chr1	53226892	53238610	mergedTx.2157	28.8583	34.5662	45.4604	59.7618	35.0878	80.8372	43.9729	58.1354
XLOC_001209	mergedTx.2158.1,mergedTx.2158.2	chr1	53226923	53238593	mergedTx.2158	28.8583	34.5662	45.4194	59.7618	35.0878	80.8372	43.9729	58.1354
XLOC_001218	NM_033067	chr1	53459399	53467487	DMRTB1	0	0	0.984703	0.348262	1.16797	1.8665	2.92611	7.07736
XLOC_005101	mergedTx.2168.1	chr1	53459717	53467476	mergedTx.2168	0	0	0.984703	0.348262	1.16797	1.8665	2.92611	7.03523
XLOC_005104	mergedTx.2172.4	chr1	53765461	53838552	mergedTx.2172	43.0911	41.7135	107.086	72.3689	52.9967	11.2879	43.1194	31.4268
XLOC_005104	NM_001168551,NM_018087,NR_033142	chr1	53765461	53838552	NDC1	43.0911	41.7135	107.086	72.3689	52.9967	11.2879	43.1194	31.4268
XLOC_001220	mergedTx.2173.1,mergedTx.2173.2,mergedTx.2173.3	chr1	53765477	53838521	mergedTx.2173	43.0911	41.7135	107.086	72.3689	52.9967	11.2879	43.1194	31.4268
XLOC_005105	NM_018982,NR_036639,NR_036640	chr1	53851719	53889814	YIPF1	5.88944	42.0479	38.5265	12.7464	20.6342	15.2431	23.2463	17.904
XLOC_005105	mergedTx.2175.4,mergedTx.2175.5,mergedTx.2175.6,mergedTx.2175.8,mergedTx.2175.7	chr1	53851719	53889814	mergedTx.2175	5.88944	42.0479	38.5265	12.7464	20.6342	15.2431	23.2463	17.904
XLOC_001222	mergedTx.2176.1,mergedTx.2176.2,mergedTx.2176.4,mergedTx.2176.3,mergedTx.2176.5,mergedTx.2176.6,mergedTx.2176.7,mergedTx.2176.8,mergedTx.2176.9,mergedTx.2176.11,mergedTx.2176.10	chr1	53851738	53889810	mergedTx.2176	5.88944	42.0479	38.5265	12.7464	20.6342	15.2431	23.2463	17.904
XLOC_005106	mergedTx.2179.7,mergedTx.2179.5,mergedTx.2179.6,mergedTx.2179.8	chr1	53921561	53968156	mergedTx.2179	80.1454	78.8293	50.9994	143.832	83.072	59.9057	39.6244	52.1534
XLOC_005106	NM_016126,NR_133632,NR_133633,NM_001316935	chr1	53921561	53968156	HSPB11	80.1454	78.8293	50.9994	143.832	83.072	59.9057	39.6244	52.1534
XLOC_001226	mergedTx.2180.1,mergedTx.2180.2,mergedTx.2180.3,mergedTx.2180.6	chr1	53921569	53968168	mergedTx.2180	80.1454	78.8293	50.6301	143.832	82.7313	59.9057	39.5024	52.1534
XLOC_001226	NM_001256409,NM_052940	chr1	53921569	53968168	LRRC42	80.1454	78.8293	50.6301	143.832	82.7313	59.9057	39.5024	52.1534
XLOC_005108	NM_001305043,NM_001305050,NM_004872,NM_001305049,NM_001305051,NM_001305052,NM_001305066	chr1	54026681	54097478	TMEM59	87.1146	127.69	149.47	95.0756	106.48	55.8172	94.0418	93.3116
XLOC_005108	mergedTx.2193.1,mergedTx.2193.8,mergedTx.2193.11,mergedTx.2193.10	chr1	54026681	54097478	mergedTx.2193	87.1146	127.69	149.47	95.0756	106.48	55.8172	94.0418	93.3116
XLOC_001227	mergedTx.2194.3,mergedTx.2194.2,mergedTx.2194.1,mergedTx.2194.4,mergedTx.2194.5,mergedTx.2194.6	chr1	54031678	54053467	mergedTx.2194	80.0473	117.742	144.136	76.548	89.9825	50.7066	83.0689	87.4559
XLOC_001228	mergedTx.2195.4,mergedTx.2195.3	chr1	54053572	54112519	mergedTx.2195	7.06733	9.9477	5.33381	18.5972	16.5463	6.17722	11.4606	5.85567
XLOC_001228	NM_153035,NR_130900	chr1	54053572	54112519	TCEANC2	7.06733	9.9477	5.33381	18.5972	16.5463	6.17722	11.4606	5.85567
XLOC_001228	NR_039942	chr1	54053572	54112519	MIR4781	7.06733	9.9477	5.33381	18.5972	16.5463	6.17722	11.4606	5.85567
XLOC_005113	NM_001031672	chr1	54172354	54200073	CYB5RL	2.50301	2.50782	1.80529	0	9.14911	0.0888809	4.51108	2.4855
XLOC_005113	mergedTx.2181.2	chr1	54172354	54200073	mergedTx.2181	2.50301	2.50782	1.80529	0	9.14911	0.0888809	4.51108	2.4855
XLOC_001232	mergedTx.2184.1,mergedTx.2184.2	chr1	54186175	54199997	mergedTx.2184	2.50301	1.4211	1.80529	0	6.6185	0	2.07266	2.23274
XLOC_005114	mergedTx.2185.1,mergedTx.2185.2	chr1	54200122	54218445	mergedTx.2185	265.368	279.497	228.328	190.43	334.575	225.313	263.187	236.67
XLOC_001233	NM_016491	chr1	54200167	54218383	MRPL37	265.368	279.497	228.328	189.524	334.575	225.313	263.187	236.67
XLOC_001233	mergedTx.2186.2,mergedTx.2186.3	chr1	54200167	54218383	mergedTx.2186	265.368	279.497	228.328	189.524	334.575	225.313	263.187	236.67
XLOC_001234	mergedTx.2203.1	chr1	54225391	54241706	mergedTx.2203	9.17771	12.8317	9.35468	54.6075	48.6168	12.8877	6.9495	30.7528
XLOC_005115	mergedTx.2204.4,mergedTx.2204.5	chr1	54225431	54406395	mergedTx.2204	20.7112	14.5872	12.555	55.304	65.5524	14.3098	9.42856	43.1803
XLOC_005115	NM_001009955,NM_018070,NM_145716	chr1	54225431	54406395	SSBP3	20.7112	14.5872	12.555	55.304	65.5524	14.3098	9.42856	43.1803
XLOC_001236	mergedTx.2206.1,mergedTx.2206.2,mergedTx.2206.3,mergedTx.2206.4	chr1	54242164	54406692	mergedTx.2206	11.6807	2.00626	3.3644	1.39305	17.3249	1.42209	2.96675	13.0173
XLOC_001240	mergedTx.2199.1,mergedTx.2199.4,mergedTx.2199.5,mergedTx.2199.6,mergedTx.2199.7	chr1	54548134	54634744	mergedTx.2199	17.3738	165.14	536.663	67.3539	465.826	85.0146	810.247	578.279
XLOC_001240	NM_147161,NM_015547	chr1	54548134	54634744	ACOT11	17.3738	165.14	536.663	67.3539	465.826	85.0146	810.247	578.279
XLOC_005119	mergedTx.2200.1,mergedTx.2200.3,mergedTx.2200.4	chr1	54609177	54623527	mergedTx.2200	17.2266	165.14	536.663	67.3539	465.485	83.6814	805.736	578.279
XLOC_005119	NM_176782	chr1	54609177	54623527	FAM151A	17.2266	165.14	536.663	67.3539	465.485	83.6814	805.736	578.279
XLOC_001241	NM_001039464,NM_001291332,NR_026782,NR_111931	chr1	54641740	54742655	MROH7	39.2138	48.6518	27.6537	34.8262	67.8883	30.6639	52.548	97.8613
XLOC_001241	mergedTx.2221.10	chr1	54641740	54742655	mergedTx.2221	39.2138	48.6518	27.6537	34.8262	67.8883	30.6639	52.548	97.8613
XLOC_001241	NR_037639,NR_037640,NR_037641	chr1	54641740	54742655	MROH7-TTC4	39.2138	48.6518	27.6537	34.8262	67.8883	30.6639	52.548	97.8613
XLOC_001241	NM_001291333,NM_004623	chr1	54641740	54742655	TTC4	39.2138	48.6518	27.6537	34.8262	67.8883	30.6639	52.548	97.8613
XLOC_005123	mergedTx.2223.2,mergedTx.2223.1	chr1	54715819	54742290	mergedTx.2223	39.2138	48.6518	26.0126	35.3834	68.1317	30.6639	50.963	97.8613
XLOC_001243	mergedTx.2209.1	chr1	54756888	54764535	mergedTx.2209	10.6991	18.1817	2.99514	0.766177	7.73781	12.6211	10.1195	14.9551
XLOC_005124	NM_152268	chr1	54756898	54764553	PARS2	10.6991	18.1817	2.99514	0.766177	7.73781	12.6211	10.1195	14.9551
XLOC_005127	mergedTx.2228.2,mergedTx.2228.3	chr1	54849627	54887248	mergedTx.2228	101.102	140.355	202.849	281.396	123.902	18.4428	64.1711	137.924
XLOC_005127	NM_014762	chr1	54849627	54887248	DHCR24	101.102	140.355	202.849	281.396	123.902	18.4428	64.1711	137.924
XLOC_001248	mergedTx.2229.1,mergedTx.2229.2,mergedTx.2229.3,mergedTx.2229.4	chr1	54849638	54888369	mergedTx.2229	102.673	140.355	203.423	281.466	124.827	18.4428	64.1711	137.924
XLOC_001255	mergedTx.2224.1	chr1	55024101	55064798	mergedTx.2224	2.15946	0.0417971	0.205146	2.71645	0.0973309	2.62199	0.121921	7.54075
XLOC_001255	NM_174936,NR_110451	chr1	55024101	55064798	PCSK9	2.15946	0.0417971	0.205146	2.71645	0.0973309	2.62199	0.121921	7.54075
XLOC_005130	mergedTx.2225.1	chr1	55024724	55064839	mergedTx.2225	2.15946	0.0417971	0.164117	2.64679	0.0973309	1.6443	0.121921	7.54075
XLOC_001256	mergedTx.2290.1,mergedTx.2290.2,mergedTx.2290.3,mergedTx.2290.4,mergedTx.2290.5	chr1	55066331	55141665	mergedTx.2290	27.0423	14.3782	8.98541	46.1099	26.9607	56.2172	9.22536	33.1119
XLOC_005132	mergedTx.2291.2,mergedTx.2291.3	chr1	55066359	55215366	mergedTx.2291	27.1405	16.3427	10.0932	60.1101	31.6326	56.2616	13.6145	33.154
XLOC_005132	NM_015306	chr1	55066359	55215366	USP24	27.1405	16.3427	10.0932	60.1101	31.6326	56.2616	13.6145	33.154
XLOC_001258	mergedTx.2293.1	chr1	55157312	55215287	mergedTx.2293	0.0490787	1.08672	0.287205	8.77621	4.67189	0	2.96675	0
XLOC_005137	mergedTx.2248.2	chr1	56494747	56579584	mergedTx.2248	3.87721	0.877739	10.9548	6.54733	11.3391	16.6207	11.0542	0.0842542
XLOC_005137	NM_003713	chr1	56494747	56579584	PLPP3	3.87721	0.877739	10.9548	6.54733	11.3391	16.6207	11.0542	0.0842542
XLOC_001272	mergedTx.2249.2,mergedTx.2249.1	chr1	56494770	56579617	mergedTx.2249	3.87721	0.877739	10.9548	6.54733	11.3391	16.6207	11.0542	0.0842542
XLOC_001291	mergedTx.2294.1,mergedTx.2294.4,mergedTx.2294.2,mergedTx.2294.3,mergedTx.2294.8,mergedTx.2294.6,mergedTx.2294.5,mergedTx.2294.7,mergedTx.2294.9,mergedTx.2294.10	chr1	58370987	58546797	mergedTx.2294	16.4414	28.5474	42.7935	21.5923	26.7173	35.9968	43.851	32.9855
XLOC_005149	NM_145243	chr1	58370995	58546792	OMA1	16.245	28.5474	42.7935	20.4778	26.7173	35.9968	43.851	32.9855
XLOC_005149	mergedTx.2295.1,mergedTx.2295.3,mergedTx.2295.4,mergedTx.2295.5,mergedTx.2295.6,mergedTx.2295.7,mergedTx.2295.8	chr1	58370995	58546792	mergedTx.2295	16.245	28.5474	42.7935	20.4778	26.7173	35.9968	43.851	32.9855
XLOC_001294	mergedTx.2274.1,mergedTx.2274.2	chr1	58575419	58577255	mergedTx.2274	36.1219	143.364	96.2547	93.4736	48.9088	4.84401	15.2808	25.4869
XLOC_005150	mergedTx.2275.2,mergedTx.2275.3,mergedTx.2275.4	chr1	58575423	58577252	mergedTx.2275	36.1219	143.364	96.2547	93.4736	48.9088	4.84401	15.2808	25.4869
XLOC_005150	NM_002353	chr1	58575423	58577252	TACSTD2	36.1219	143.364	96.2547	93.4736	48.9088	4.84401	15.2808	25.4869
XLOC_005152	NM_001085487	chr1	58654739	58700075	MYSM1	16.3923	0.877739	14.6064	6.12941	24.0894	17.2873	14.3867	15.6292
XLOC_005152	mergedTx.2301.2,mergedTx.2301.3	chr1	58654739	58700075	mergedTx.2301	16.3923	0.877739	14.6064	6.12941	24.0894	17.2873	14.3867	15.6292
XLOC_001296	mergedTx.2302.1,mergedTx.2302.2,mergedTx.2302.3,mergedTx.2302.4	chr1	58654786	58700072	mergedTx.2302	16.3923	0.877739	14.6064	6.12941	24.0894	17.2873	14.3867	15.6292
XLOC_001301	NM_001113411,NM_018291,NR_103473,NM_001244714,NM_001278224	chr1	59296745	59762674	FGGY	0	0.961333	1.6822	0.208957	4.86655	1.8665	4.47044	0.0842542
XLOC_001301	mergedTx.2313.1,mergedTx.2313.6,mergedTx.2313.7,mergedTx.2313.9,mergedTx.2313.10	chr1	59296745	59762674	mergedTx.2313	0	0.961333	1.6822	0.208957	4.86655	1.8665	4.47044	0.0842542
XLOC_005162	mergedTx.2314.1,mergedTx.2314.2,mergedTx.2314.3,mergedTx.2314.4	chr1	59296830	59762707	mergedTx.2314	0	0.961333	1.6822	0.139305	4.86655	1.8665	4.47044	0.0842542
XLOC_001304	NM_015888	chr1	59814861	59876378	HOOK1	0.981573	6.43675	1.60014	39.0054	9.97642	17.0207	3.86083	9.0152
XLOC_005166	mergedTx.2312.1	chr1	59814945	59873569	mergedTx.2312	0.539865	4.80666	0.246176	22.2191	4.52589	14.8431	3.77955	9.0152
XLOC_001307	mergedTx.2308.1	chr1	60405014	60405286	mergedTx.2308	0.0490787	6.72933	1.64117	5.29359	0.291993	5.91058	0	0
XLOC_005184	NM_032027	chr1	61681047	61725423	TM2D1	12.8586	12.3719	21.7045	12.0499	23.2621	4.22184	15.931	22.7486
XLOC_005184	mergedTx.2339.3,mergedTx.2339.4,mergedTx.2339.2,mergedTx.2339.6,mergedTx.2339.5,mergedTx.2339.7,mergedTx.2339.8,mergedTx.2339.9,mergedTx.2339.10	chr1	61681047	61725423	mergedTx.2339	12.8586	12.3719	21.7045	12.0499	23.2621	4.22184	15.931	22.7486
XLOC_001322	mergedTx.2340.3,mergedTx.2340.2,mergedTx.2340.1,mergedTx.2340.4,mergedTx.2340.5,mergedTx.2340.6,mergedTx.2340.7	chr1	61681062	61725133	mergedTx.2340	12.3187	12.3301	21.0891	12.0499	22.1428	4.22184	15.3621	22.7486
XLOC_001323	mergedTx.2375.1,mergedTx.2375.3,mergedTx.2375.2,mergedTx.2375.4,mergedTx.2375.6,mergedTx.2375.7	chr1	61742437	62163919	mergedTx.2375	50.9436	25.9142	42.055	50.498	63.2651	57.817	72.8275	5.81354
XLOC_001323	NM_176877	chr1	61742437	62163919	INADL	50.9436	25.9142	42.055	50.498	63.2651	57.817	72.8275	5.81354
XLOC_005185	mergedTx.2376.2,mergedTx.2376.1,mergedTx.2376.3,mergedTx.2376.4,mergedTx.2376.5,mergedTx.2376.6	chr1	61742462	62161116	mergedTx.2376	45.6432	25.2872	39.3881	47.6423	55.6246	55.8616	70.1046	4.12846
XLOC_001327	NM_001164835,NM_019079	chr1	62194802	62235026	L1TD1	159.407	109.759	70.2011	154.628	97.6716	101.813	57.181	12.8066
XLOC_001327	mergedTx.2343.3,mergedTx.2343.4,mergedTx.2343.5,mergedTx.2343.6,mergedTx.2343.7	chr1	62194802	62235026	mergedTx.2343	159.407	109.759	70.2011	154.628	97.6716	101.813	57.181	12.8066
XLOC_005189	mergedTx.2344.1,mergedTx.2344.2,mergedTx.2344.3,mergedTx.2344.4,mergedTx.2344.5,mergedTx.2344.6,mergedTx.2344.7,mergedTx.2344.8	chr1	62194809	62235025	mergedTx.2344	159.407	109.759	68.4368	154.211	97.6716	101.813	56.8965	12.8066
XLOC_001328	mergedTx.2345.1,mergedTx.2345.2,mergedTx.2345.3,mergedTx.2345.4	chr1	62235990	62319443	mergedTx.2345	9.47218	0.125391	10.4214	18.9455	1.70329	10.6657	6.09605	10.0684
XLOC_005190	NM_181712	chr1	62236165	62319412	KANK4	9.47218	0.125391	10.4214	19.0151	1.70329	10.6657	6.09605	10.4475
XLOC_005190	mergedTx.2346.2,mergedTx.2346.3	chr1	62236165	62319412	mergedTx.2346	9.47218	0.125391	10.4214	19.0151	1.70329	10.6657	6.09605	10.4475
XLOC_001329	mergedTx.2347.3,mergedTx.2347.5,mergedTx.2347.6	chr1	62436304	62451804	mergedTx.2347	49.0296	32.9361	24.6176	53.3538	44.8209	54.3951	41.4532	19.3363
XLOC_001329	NM_001017415,NM_001017416,NM_003368	chr1	62436304	62451804	USP1	49.0296	32.9361	24.6176	53.3538	44.8209	54.3951	41.4532	19.3363
XLOC_005193	mergedTx.2348.1,mergedTx.2348.2,mergedTx.2348.3	chr1	62436348	62451721	mergedTx.2348	49.0296	32.9361	24.6176	53.3538	44.7722	54.3507	41.4532	19.3363
XLOC_005194	mergedTx.2383.5,mergedTx.2383.6,mergedTx.2383.8,mergedTx.2383.9	chr1	62454726	62688368	mergedTx.2383	28.8092	1.21212	12.1447	7.52246	8.95445	10.9768	13.4926	13.1858
XLOC_005194	NM_001271999,NM_001272000,NM_001272001,NM_033407,NM_001272002	chr1	62454726	62688368	DOCK7	28.8092	1.21212	12.1447	7.52246	8.95445	10.9768	13.4926	13.1858
XLOC_001330	mergedTx.2384.1,mergedTx.2384.2	chr1	62455040	62543729	mergedTx.2384	19.1898	1.12852	7.91865	4.31845	1.4113	0.0444404	4.75492	10.7845
XLOC_001331	mergedTx.2385.1,mergedTx.2385.2,mergedTx.2385.3,mergedTx.2385.4	chr1	62559153	62688482	mergedTx.2385	9.61942	0.0835941	4.22602	3.20401	7.54315	10.9324	8.73768	2.40125
XLOC_005195	mergedTx.2361.1,mergedTx.2361.2,mergedTx.2361.3,mergedTx.2361.5,mergedTx.2361.4,mergedTx.2361.6,mergedTx.2361.7,mergedTx.2361.8	chr1	62783747	62865241	mergedTx.2361	18.6499	13.1243	22.443	17.9703	10.6577	19.6871	23.1244	21.7376
XLOC_001334	NM_032852,NM_178221	chr1	62783751	62865060	ATG4C	18.6499	13.1243	22.443	17.9703	10.6577	19.6871	23.1244	21.7376
XLOC_001334	mergedTx.2362.1,mergedTx.2362.2,mergedTx.2362.5,mergedTx.2362.6	chr1	62783751	62865060	mergedTx.2362	18.6499	13.1243	22.443	17.9703	10.6577	19.6871	23.1244	21.7376
XLOC_005202	NM_001206739,NM_014288,NR_045147	chr1	63367564	63523273	ITGB3BP	30.0852	34.399	106.553	90.4089	71.9276	65.9052	64.3337	32.8592
XLOC_005202	mergedTx.2415.1,mergedTx.2415.2,mergedTx.2415.3,mergedTx.2415.4,mergedTx.2415.8,mergedTx.2415.9,mergedTx.2415.10,mergedTx.2415.11,mergedTx.2415.12,mergedTx.2415.13,mergedTx.2415.14	chr1	63367564	63523273	mergedTx.2415	30.0852	34.399	106.553	90.4089	71.9276	65.9052	64.3337	32.8592
XLOC_001342	NM_032437	chr1	63367590	63572693	EFCAB7	41.815	34.399	107.456	96.399	71.9762	65.9052	65.0652	43.4752
XLOC_001342	NM_013339	chr1	63367590	63572693	ALG6	41.815	34.399	107.456	96.399	71.9762	65.9052	65.0652	43.4752
XLOC_001342	mergedTx.2416.2,mergedTx.2416.3,mergedTx.2416.5,mergedTx.2416.6,mergedTx.2416.4,mergedTx.2416.7,mergedTx.2416.8,mergedTx.2416.9,mergedTx.2416.10,mergedTx.2416.11,mergedTx.2416.12,mergedTx.2416.13,mergedTx.2416.14,mergedTx.2416.16,mergedTx.2416.17,mergedTx.2416.18	chr1	63367590	63572693	mergedTx.2416	41.815	34.399	107.456	96.399	71.9762	65.9052	65.0652	43.4752
XLOC_005203	mergedTx.2417.2,mergedTx.2417.1,mergedTx.2417.3	chr1	63523367	63572588	mergedTx.2417	11.5826	0	1.18985	4.45776	0.0486655	0	1.05665	10.616
XLOC_001344	mergedTx.2370.2	chr1	63593276	63660246	mergedTx.2370	7.95074	53.8346	8.61615	12.0499	28.0313	31.4194	45.4766	24.6865
XLOC_001344	NM_002633,NM_001172819,NM_001172818	chr1	63593276	63660246	PGM1	7.95074	53.8346	8.61615	12.0499	28.0313	31.4194	45.4766	24.6865
XLOC_005205	mergedTx.2371.1,mergedTx.2371.2	chr1	63593372	63660230	mergedTx.2371	7.95074	53.8346	8.45203	12.0499	27.934	31.2861	45.3953	24.6865
XLOC_001347	NM_001083592,NM_005012	chr1	63774019	64181496	ROR1	1.17789	0	1.43602	3.20401	0	1.06657	1.42241	4.76036
XLOC_005208	mergedTx.2390.1	chr1	63774026	64140201	mergedTx.2390	1.17789	0	1.43602	2.99505	0	1.06657	1.05665	4.67611
XLOC_005211	mergedTx.2401.1	chr1	64200650	64267368	mergedTx.2401	0	0	0.164117	0	2.72527	6.17722	2.92611	2.86464
XLOC_005219	NM_002227	chr1	64833223	64966504	JAK1	22.7725	0	7.38527	2.50749	13.5777	32.4415	22.3928	3.62293
XLOC_001358	mergedTx.2411.1,mergedTx.2411.2	chr1	64833248	64966501	mergedTx.2411	23.5578	0	7.38527	2.50749	13.5777	32.4415	22.3928	3.62293
XLOC_005227	mergedTx.2420.1,mergedTx.2420.2,mergedTx.2420.3,mergedTx.2420.4,mergedTx.2420.5,mergedTx.2420.6	chr1	65146959	65224871	mergedTx.2420	50.1093	42.215	34.1364	10.03	34.2118	38.441	60.5948	34.3336
XLOC_001363	mergedTx.2421.1,mergedTx.2421.4,mergedTx.2421.6,mergedTx.2421.5,mergedTx.2421.8,mergedTx.2421.9,mergedTx.2421.10	chr1	65147344	65232119	mergedTx.2421	296.68	260.438	269.316	197.883	233.935	304.906	258.757	238.482
XLOC_001363	NM_203464,NM_001005353,NM_013410	chr1	65147344	65232119	AK4	296.68	260.438	269.316	197.883	233.935	304.906	258.757	238.482
XLOC_005228	mergedTx.2422.1,mergedTx.2422.2	chr1	65226063	65232113	mergedTx.2422	243.234	219.1	240.596	176.36	196.511	243.667	199.057	197.703
XLOC_001364	mergedTx.2447.1,mergedTx.2447.2,mergedTx.2447.3,mergedTx.2447.4,mergedTx.2447.7,mergedTx.2447.6,mergedTx.2447.8,mergedTx.2447.5,mergedTx.2447.14,mergedTx.2447.18	chr1	65248021	65637493	mergedTx.2447	34.6005	20.1044	63.3492	29.1147	24.6734	38.441	26.9852	35.3025
XLOC_001364	NM_001256865,NM_014787,NM_001256864	chr1	65248021	65637493	DNAJC6	34.6005	20.1044	63.3492	29.1147	24.6734	38.441	26.9852	35.3025
XLOC_001364	NM_001198683,NM_017526,NM_001198681	chr1	65248021	65637493	LEPROT	34.6005	20.1044	63.3492	29.1147	24.6734	38.441	26.9852	35.3025
XLOC_001364	NM_001003680,NM_001003679,NM_002303,NM_001198688,NM_001198687,NM_001198689	chr1	65248021	65637493	LEPR	34.6005	20.1044	63.3492	29.1147	24.6734	38.441	26.9852	35.3025
XLOC_005230	mergedTx.2449.1,mergedTx.2449.4,mergedTx.2449.2,mergedTx.2449.3,mergedTx.2449.5,mergedTx.2449.6,mergedTx.2449.7,mergedTx.2449.8,mergedTx.2449.9	chr1	65254443	65494170	mergedTx.2449	34.4041	17.0532	60.6823	28.4878	29.7833	42.4851	27.351	39.768
XLOC_001375	NM_001278215,NM_001077700,NM_001077702,NM_001077703,NM_001146110,NM_001146111,NM_001146112,NM_001146113,NM_020948,NM_001077701,NM_001077704	chr1	66871369	66988619	MIER1	12.7114	22.9884	12.7191	26.8858	14.0643	22.1758	16.6625	24.9814
XLOC_001375	mergedTx.2474.1,mergedTx.2474.11,mergedTx.2474.12,mergedTx.2474.15	chr1	66871369	66988619	mergedTx.2474	12.7114	22.9884	12.7191	26.8858	14.0643	22.1758	16.6625	24.9814
XLOC_005244	mergedTx.2476.1,mergedTx.2476.2,mergedTx.2476.3,mergedTx.2476.4,mergedTx.2476.5,mergedTx.2476.6,mergedTx.2476.7	chr1	66924923	66987587	mergedTx.2476	12.7114	22.8212	12.4319	26.6769	12.4097	21.9536	14.8337	24.9393
XLOC_005245	NM_015139	chr1	66999332	67054397	SLC35D1	11.1899	0	0	7.45281	4.33123	12.9766	1.13793	1.47445
XLOC_001377	mergedTx.2445.1	chr1	66999412	67003611	mergedTx.2445	1.52144	0	0	7.38316	1.94662	12.9766	0	1.47445
XLOC_005252	mergedTx.2464.5,mergedTx.2464.6	chr1	67407810	67430440	mergedTx.2464	169.174	215.13	184.262	257.226	236.417	191.938	175.282	271.509
XLOC_005252	NM_001018067,NM_001018068,NM_001018069,NM_015640	chr1	67407810	67430440	SERBP1	169.174	215.13	184.262	257.226	236.417	191.938	175.282	271.509
XLOC_001385	mergedTx.2465.1,mergedTx.2465.2	chr1	67407831	67424977	mergedTx.2465	116.415	151.096	120.421	228.181	171.886	142.432	99.3251	181.526
XLOC_001386	mergedTx.2466.1,mergedTx.2466.2	chr1	67417552	67430417	mergedTx.2466	56.3423	66.5827	66.4674	29.3933	67.7423	51.0176	80.5086	94.1962
XLOC_001389	NM_001199741,NM_001199742,NM_001924	chr1	67685177	67688338	GADD45A	26.0608	7.35628	8.90335	15.2539	63.4111	9.06585	2.7229	10.1526
XLOC_005254	mergedTx.2462.1	chr1	67685177	67688322	mergedTx.2462	26.0608	7.35628	8.90335	15.2539	63.4111	9.06585	2.7229	10.1526
XLOC_005255	mergedTx.2501.2,mergedTx.2501.3	chr1	67701466	67833472	mergedTx.2501	11.2881	0	1.395	3.34332	3.9419	0	0.325123	14.4496
XLOC_005255	NM_018841	chr1	67701466	67833472	GNG12	11.2881	0	1.395	3.34332	3.9419	0	0.325123	14.4496
XLOC_001390	mergedTx.2502.1,mergedTx.2502.2,mergedTx.2502.3	chr1	67701502	67833467	mergedTx.2502	11.2881	0	1.395	3.34332	3.9419	0	0.325123	14.4496
XLOC_001391	mergedTx.2503.2,mergedTx.2503.3,mergedTx.2503.4,mergedTx.2503.5	chr1	67832288	68232521	mergedTx.2503	3.63182	0.752347	11.4882	50.4284	11.5824	0.0444404	1.54433	0.168508
XLOC_001391	NR_040077	chr1	67832288	68232521	GNG12-AS1	3.63182	0.752347	11.4882	50.4284	11.5824	0.0444404	1.54433	0.168508
XLOC_005258	NM_001002292,NM_001193334,NM_024911	chr1	68097891	68232523	WLS	3.58274	0.752347	11.7754	48.3388	11.5824	0.0444404	1.54433	0.168508
XLOC_005258	mergedTx.2508.1,mergedTx.2508.3,mergedTx.2508.6,mergedTx.2508.7	chr1	68097891	68232523	mergedTx.2508	3.58274	0.752347	11.7754	48.3388	11.5824	0.0444404	1.54433	0.168508
XLOC_005263	mergedTx.2488.3	chr1	68474152	68497221	mergedTx.2488	32.7355	38.8295	31.0592	13.6519	22.9701	17.9984	30.6022	24.4337
XLOC_005263	NM_001114120,NM_017779	chr1	68474152	68497221	DEPDC1	32.7355	38.8295	31.0592	13.6519	22.9701	17.9984	30.6022	24.4337
XLOC_001397	mergedTx.2489.1,mergedTx.2489.2	chr1	68474159	68484090	mergedTx.2489	26.5025	30.1357	23.1815	7.0349	18.7362	10.3991	21.3362	18.0725
XLOC_001398	mergedTx.2490.1,mergedTx.2490.2	chr1	68488264	68497115	mergedTx.2490	6.28207	8.90278	8.04174	6.61698	4.2339	7.77708	9.42856	6.48758
XLOC_005272	NM_017768	chr1	70144802	70251985	LRRC40	128.979	99.0591	104.707	142.161	112.32	166.474	114.159	137.292
XLOC_005272	mergedTx.2523.1,mergedTx.2523.3,mergedTx.2523.4,mergedTx.2523.5,mergedTx.2523.6,mergedTx.2523.7,mergedTx.2523.8,mergedTx.2523.9	chr1	70144802	70251985	mergedTx.2523	128.979	99.0591	104.707	142.161	112.32	166.474	114.159	137.292
XLOC_001412	mergedTx.2524.1,mergedTx.2524.2	chr1	70144834	70205637	mergedTx.2524	34.7968	11.118	10.2163	2.57714	6.81317	17.6429	18.1662	0.758288
XLOC_001413	NM_001190987,NM_004768	chr1	70205682	70252018	SRSF11	96.1451	89.4039	96.3778	144.598	106.48	149.009	97.1711	136.534
XLOC_001413	mergedTx.2525.3,mergedTx.2525.4,mergedTx.2525.5,mergedTx.2525.6	chr1	70205682	70252018	mergedTx.2525	96.1451	89.4039	96.3778	144.598	106.48	149.009	97.1711	136.534
XLOC_001414	mergedTx.2526.1	chr1	70252192	70253027	mergedTx.2526	0	0	1.43602	2.64679	0.0973309	1.11101	0	1.47445
XLOC_005273	mergedTx.2530.2,mergedTx.2530.4,mergedTx.2530.3,mergedTx.2530.5,mergedTx.2530.6,mergedTx.2530.7	chr1	70259002	70368006	mergedTx.2530	45.1033	8.31762	16.0014	6.68663	17.5682	17.4651	24.9125	16.556
XLOC_005273	NM_030816	chr1	70259002	70368006	ANKRD13C	45.1033	8.31762	16.0014	6.68663	17.5682	17.4651	24.9125	16.556
XLOC_001415	mergedTx.2531.2,mergedTx.2531.1,mergedTx.2531.3,mergedTx.2531.4,mergedTx.2531.5,mergedTx.2531.10	chr1	70260605	70367896	mergedTx.2531	45.1033	8.35941	17.0682	6.68663	17.6169	17.4651	27.2697	16.556
XLOC_001415	NM_001031693,NM_001036645,NM_001036646,NR_027404	chr1	70260605	70367896	HHLA3	45.1033	8.35941	17.0682	6.68663	17.6169	17.4651	27.2697	16.556
XLOC_001416	mergedTx.2532.1	chr1	70352835	70353760	mergedTx.2532	0.0490787	0.0417971	3.28234	0	5.20721	2.71087	3.12931	0
XLOC_005275	mergedTx.2521.1,mergedTx.2521.2	chr1	70411214	70440411	mergedTx.2521	12.0734	18.1399	65.1545	4.31845	19.5635	154.253	76.8509	44.3599
XLOC_001420	NM_001190463,NM_001902,NM_153742	chr1	70411218	70439851	CTH	12.0243	18.1399	65.1545	4.31845	19.5635	153.764	76.8509	44.3599
XLOC_001425	NR_038420	chr1	71046506	71081035	ZRANB2-AS1	77.1026	75.8617	76.8068	113.255	81.028	125.411	95.1391	86.8661
XLOC_001425	mergedTx.2558.1,mergedTx.2558.4,mergedTx.2558.3,mergedTx.2558.5,mergedTx.2558.6,mergedTx.2558.7,mergedTx.2558.8	chr1	71046506	71081035	mergedTx.2558	77.1026	75.8617	76.8068	113.255	81.028	125.411	95.1391	86.8661
XLOC_005283	NM_005455,NM_203350	chr1	71063291	71081289	ZRANB2	77.7897	76.1961	78.0787	113.464	81.5633	125.411	95.7487	86.8661
XLOC_005283	mergedTx.2560.3,mergedTx.2560.4,mergedTx.2560.5,mergedTx.2560.6,mergedTx.2560.7,mergedTx.2560.8	chr1	71063291	71081289	mergedTx.2560	77.7897	76.1961	78.0787	113.464	81.5633	125.411	95.7487	86.8661
XLOC_001438	mergedTx.2550.1	chr1	72274556	72275052	mergedTx.2550	0.834337	1.50469	1.31294	0.0696524	0.437989	2.04426	1.01601	0.968924
XLOC_001449	mergedTx.2586.1	chr1	72898571	72900468	mergedTx.2586	0	0	1.06676	0	1.45996	3.33303	1.34113	0
XLOC_001463	mergedTx.2612.6,mergedTx.2612.7	chr1	74198212	74544432	mergedTx.2612	21.6928	24.4095	5.99027	2.36818	3.60124	8.71033	12.1108	19.3785
XLOC_001463	NM_001199327,NM_001112808	chr1	74198212	74544432	FPGT-TNNI3K	21.6928	24.4095	5.99027	2.36818	3.60124	8.71033	12.1108	19.3785
XLOC_001463	NM_015978	chr1	74198212	74544432	TNNI3K	21.6928	24.4095	5.99027	2.36818	3.60124	8.71033	12.1108	19.3785
XLOC_001463	NM_001199328,NM_001199329,NM_003838	chr1	74198212	74544432	FPGT	21.6928	24.4095	5.99027	2.36818	3.60124	8.71033	12.1108	19.3785
XLOC_005312	mergedTx.2613.1,mergedTx.2613.2	chr1	74198238	74207214	mergedTx.2613	21.6928	24.4095	5.90822	1.11444	2.5306	8.71033	11.9889	19.3785
XLOC_005317	mergedTx.2625.3,mergedTx.2625.2,mergedTx.2625.1,mergedTx.2625.8,mergedTx.2625.9	chr1	74705488	74766618	mergedTx.2625	59.0416	35.8201	49.03	30.5078	37.6184	37.9966	33.8128	28.0145
XLOC_005317	NM_001130042,NM_001130043,NM_001134759,NM_001889	chr1	74705488	74766618	CRYZ	59.0416	35.8201	49.03	30.5078	37.6184	37.9966	33.8128	28.0145
XLOC_001466	NM_001162916,NM_138467,NR_027962	chr1	74705510	74766659	TYW3	59.3361	38.4951	50.2609	41.3039	41.8036	37.9966	34.3411	28.0145
XLOC_001466	mergedTx.2626.1,mergedTx.2626.2,mergedTx.2626.3	chr1	74705510	74766659	mergedTx.2626	59.3361	38.4951	50.2609	41.3039	41.8036	37.9966	34.3411	28.0145
XLOC_001475	NM_000016,NM_001127328,NM_001286042,NM_001286043,NM_001286044	chr1	75724347	75763678	ACADM	37.2016	1.04493	10.3804	33.9904	26.9607	47.418	10.9729	13.4386
XLOC_005327	mergedTx.2628.2,mergedTx.2628.1,mergedTx.2628.4,mergedTx.2628.3	chr1	75724679	75763480	mergedTx.2628	37.2016	1.04493	10.3804	33.9904	26.912	47.3291	10.9729	13.4386
XLOC_001476	mergedTx.2656.3,mergedTx.2656.4,mergedTx.2656.5,mergedTx.2656.6,mergedTx.2656.8,mergedTx.2656.7,mergedTx.2656.11,mergedTx.2656.9,mergedTx.2656.10	chr1	75786194	75795090	mergedTx.2656	47.5081	35.3603	47.8812	85.8815	60.1019	67.505	41.6157	42.0429
XLOC_001476	NR_003042	chr1	75786194	75795090	SNORD45C	47.5081	35.3603	47.8812	85.8815	60.1019	67.505	41.6157	42.0429
XLOC_001476	NR_002748	chr1	75786194	75795090	SNORD45B	47.5081	35.3603	47.8812	85.8815	60.1019	67.505	41.6157	42.0429
XLOC_001476	NM_004582,NR_073562	chr1	75786194	75795090	RABGGTB	47.5081	35.3603	47.8812	85.8815	60.1019	67.505	41.6157	42.0429
XLOC_005329	mergedTx.2657.2,mergedTx.2657.1,mergedTx.2657.4,mergedTx.2657.3,mergedTx.2657.5,mergedTx.2657.6,mergedTx.2657.7,mergedTx.2657.10,mergedTx.2657.8,mergedTx.2657.9,mergedTx.2657.11,mergedTx.2657.12,mergedTx.2657.13	chr1	75786216	75794755	mergedTx.2657	47.3118	35.1931	48.7838	80.9361	61.1725	66.7051	41.2093	41.411
XLOC_001488	mergedTx.2635.1	chr1	76699857	76700674	mergedTx.2635	125.641	114.148	96.3778	70.6276	101.565	114.345	118.467	73.2591
XLOC_005336	NM_005482	chr1	77088982	77219447	PIGK	7.41088	5.768	40.4138	25.6321	10.4144	3.46636	27.798	20.0104
XLOC_005336	mergedTx.2647.2,mergedTx.2647.3	chr1	77088982	77219447	mergedTx.2647	7.41088	5.768	40.4138	25.6321	10.4144	3.46636	27.798	20.0104
XLOC_001491	mergedTx.2648.1	chr1	77090749	77219430	mergedTx.2648	7.41088	5.768	39.9215	25.6321	9.97642	3.46636	27.5542	20.0104
XLOC_005337	mergedTx.2649.1	chr1	77129078	77129698	mergedTx.2649	44.907	39.6654	33.8081	80.1003	44.2369	45.3293	25.7254	24.7286
XLOC_005341	mergedTx.2660.3,mergedTx.2660.4,mergedTx.2660.5,mergedTx.2660.6,mergedTx.2660.7,mergedTx.2660.8	chr1	77562416	77683427	mergedTx.2660	33.7661	5.09924	31.6336	17.9007	24.1381	11.2434	14.346	14.2811
XLOC_005341	NM_015534,NM_001308237	chr1	77562416	77683427	ZZZ3	33.7661	5.09924	31.6336	17.9007	24.1381	11.2434	14.346	14.2811
XLOC_001496	mergedTx.2662.3,mergedTx.2662.2,mergedTx.2662.1,mergedTx.2662.4,mergedTx.2662.5	chr1	77564521	77683475	mergedTx.2662	33.7661	5.09924	31.1412	17.5524	21.4615	10.5324	13.8584	14.2811
XLOC_001498	mergedTx.2676.1,mergedTx.2676.2,mergedTx.2676.3,mergedTx.2676.4,mergedTx.2676.5,mergedTx.2676.6,mergedTx.2676.7,mergedTx.2676.8	chr1	77695770	77759852	mergedTx.2676	39.5083	26.3322	32.9465	27.5824	17.3736	48.0846	53.7266	54.0912
XLOC_005343	NM_015017,NM_201624,NM_201626	chr1	77695989	77759879	USP33	39.5083	26.3322	32.9465	27.5824	17.3736	48.0846	53.7266	54.0912
XLOC_005343	mergedTx.2677.4	chr1	77695989	77759879	mergedTx.2677	39.5083	26.3322	32.9465	27.5824	17.3736	48.0846	53.7266	54.0912
XLOC_001499	mergedTx.2665.3,mergedTx.2665.4	chr1	77779624	77878371	mergedTx.2665	8.98139	5.89339	15.0167	6.47768	20.1475	2.93307	8.73768	3.79144
XLOC_001499	NM_001270384,NM_198549	chr1	77779624	77878371	FAM73A	8.98139	5.89339	15.0167	6.47768	20.1475	2.93307	8.73768	3.79144
XLOC_005346	mergedTx.2666.1,mergedTx.2666.2,mergedTx.2666.3,mergedTx.2666.4	chr1	77779653	77878373	mergedTx.2666	7.31272	3.92892	13.3755	3.41297	17.8602	2.93307	8.53448	3.32804
XLOC_001503	mergedTx.2671.1	chr1	77810513	77811786	mergedTx.2671	3.82814	0.71055	0.123088	2.57714	2.09262	4.35516	1.42241	3.74931
XLOC_005349	mergedTx.2786.3,mergedTx.2786.2,mergedTx.2786.4,mergedTx.2786.5,mergedTx.2786.9,mergedTx.2786.11,mergedTx.2786.8,mergedTx.2786.10,mergedTx.2786.7,mergedTx.2786.14	chr1	77881348	78017256	mergedTx.2786	43.7782	37.4084	115.538	57.7419	81.32	96.7913	78.6391	117.324
XLOC_005349	NR_103535	chr1	77881348	78017256	NEXN-AS1	43.7782	37.4084	115.538	57.7419	81.32	96.7913	78.6391	117.324
XLOC_005349	NR_130152,NM_001303433,NM_003902	chr1	77881348	78017256	FUBP1	43.7782	37.4084	115.538	57.7419	81.32	96.7913	78.6391	117.324
XLOC_001507	NM_001172309,NM_144573	chr1	77888008	77943893	NEXN	3.19011	1.25391	11.4061	4.3881	18.5415	4.35516	8.08743	9.68924
XLOC_001507	mergedTx.2788.2,mergedTx.2788.1	chr1	77888008	77943893	mergedTx.2788	3.19011	1.25391	11.4061	4.3881	18.5415	4.35516	8.08743	9.68924
XLOC_001508	mergedTx.2789.1	chr1	77944066	77946027	mergedTx.2789	1.27605	0.334377	2.83102	13.025	2.38461	4.35516	0.487684	1.34807
XLOC_001509	NM_001317100,NM_001317101,NM_001317102,NM_001317099,NM_001317103,NM_007034	chr1	77947956	78017939	DNAJB4	38.7721	35.4439	100.481	39.9108	56.0626	81.8149	69.7795	103.506
XLOC_001509	mergedTx.2790.1,mergedTx.2790.2,mergedTx.2790.3,mergedTx.2790.7,mergedTx.2790.8,mergedTx.2790.9	chr1	77947956	78017939	mergedTx.2790	38.7721	35.4439	100.481	39.9108	56.0626	81.8149	69.7795	103.506
XLOC_001510	mergedTx.2692.3,mergedTx.2692.4	chr1	78044962	78138449	mergedTx.2692	5.44773	2.00626	12.2267	13.025	5.69386	12.7988	14.9963	25.6975
XLOC_001510	NM_001304725,NM_017655	chr1	78044962	78138449	GIPC2	5.44773	2.00626	12.2267	13.025	5.69386	12.7988	14.9963	25.6975
XLOC_005352	mergedTx.2693.2,mergedTx.2693.1,mergedTx.2693.3	chr1	78045952	78138465	mergedTx.2693	5.44773	2.00626	12.8832	12.8857	5.64519	12.7988	15.4027	25.0235
XLOC_001521	mergedTx.2700.1,mergedTx.2700.2,mergedTx.2700.3	chr1	79696178	79742270	mergedTx.2700	8.88324	0.501565	14.5244	7.1742	20.1962	20.7981	12.5579	0.926797
XLOC_005361	mergedTx.2701.1,mergedTx.2701.2,mergedTx.2701.3	chr1	79696394	79701737	mergedTx.2701	3.19011	0.459768	9.19056	6.82594	13.4317	12.2211	5.89285	0.88467
XLOC_005368	mergedTx.2712.1	chr1	81501967	81504069	mergedTx.2712	2.35578	0.376174	0.656468	0	1.5573	2.04426	0.487684	1.97997
XLOC_001537	NM_001297704,NM_001297705,NM_001297706,NM_012302	chr1	81699770	81992738	ADGRL2	0.0490787	0.543362	7.18012	11.8409	5.25587	2.75531	1.7069	4.88675
XLOC_001537	mergedTx.2751.5,mergedTx.2751.6	chr1	81699770	81992738	mergedTx.2751	0.0490787	0.543362	7.18012	11.8409	5.25587	2.75531	1.7069	4.88675
XLOC_005376	mergedTx.2757.1,mergedTx.2757.2,mergedTx.2757.3	chr1	81800958	81943219	mergedTx.2757	0	0	1.10779	0.139305	3.55258	1.77762	2.1133	0.505525
XLOC_001555	mergedTx.2742.1	chr1	83136609	83139163	mergedTx.2742	1.66867	0.0417971	2.78999	10.3086	6.13185	0.0444404	0	0
XLOC_005390	mergedTx.2746.1	chr1	83160143	83164592	mergedTx.2746	5.7422	0	0.820586	8.91551	0.243327	1.15545	2.84483	0
XLOC_005402	mergedTx.2777.1	chr1	84058152	84065162	mergedTx.2777	0.490787	0.501565	3.24131	0	1.36263	4.53293	2.68226	1.5587
XLOC_001567	mergedTx.2778.1	chr1	84058204	84065149	mergedTx.2778	0.490787	0.501565	3.24131	0	1.36263	4.53293	2.68226	1.5587
XLOC_005406	mergedTx.2781.1	chr1	84244361	84244756	mergedTx.2781	1.57052	0.835941	0.943673	2.29853	2.28728	1.73318	1.38177	1.05318
XLOC_001574	NM_025065	chr1	84479237	84506216	RPF1	253.295	213.876	170.477	219.544	199.431	303.128	191.497	190.794
XLOC_001574	mergedTx.2798.1,mergedTx.2798.3,mergedTx.2798.4	chr1	84479237	84506216	mergedTx.2798	253.295	213.876	170.477	219.544	199.431	303.128	191.497	190.794
XLOC_005409	mergedTx.2799.1	chr1	84479251	84497672	mergedTx.2799	40.7844	75.2765	46.199	41.4432	54.262	121.411	76.9322	48.8253
XLOC_005410	NM_005274	chr1	84498323	84506579	GNG5	212.756	137.471	124.278	178.101	145.169	180.384	114.281	141.758
XLOC_005410	mergedTx.2800.2	chr1	84498323	84506579	mergedTx.2800	212.756	137.471	124.278	178.101	145.169	180.384	114.281	141.758
XLOC_005414	mergedTx.2808.6,mergedTx.2808.7	chr1	84643707	84690557	mergedTx.2808	11.0427	10.0313	12.1036	15.8808	11.2417	11.8212	7.47783	3.07528
XLOC_005414	NM_001166295,NM_001166417,NM_001166293,NM_001166294,NM_014021	chr1	84643707	84690557	SSX2IP	11.0427	10.0313	12.1036	15.8808	11.2417	11.8212	7.47783	3.07528
XLOC_001578	mergedTx.2810.1,mergedTx.2810.2,mergedTx.2810.3	chr1	84646073	84690468	mergedTx.2810	11.0427	10.0313	11.242	15.8111	11.2417	11.8212	6.50246	3.07528
XLOC_005420	NM_032184	chr1	85157673	85201045	SYDE2	7.99982	7.02191	3.24131	1.4627	7.64048	11.0657	5.85221	4.29697
XLOC_005420	mergedTx.2814.2	chr1	85157673	85201045	mergedTx.2814	7.99982	7.02191	3.24131	1.4627	7.64048	11.0657	5.85221	4.29697
XLOC_001582	mergedTx.2815.1	chr1	85174289	85181476	mergedTx.2815	0.588944	1.58829	1.88735	1.3234	0.437989	3.37747	0.853448	1.43232
XLOC_001583	mergedTx.2816.1,mergedTx.2816.2	chr1	85181611	85200942	mergedTx.2816	7.90166	5.35003	2.50279	0.208957	5.3532	6.97715	5.24261	4.29697
XLOC_005421	NM_198077,NR_024113	chr1	85249954	85259672	C1orf52	43.2874	27.5025	29.0898	61.2941	35.2338	43.8627	36.4544	35.6395
XLOC_005421	mergedTx.2812.3	chr1	85249954	85259672	mergedTx.2812	43.2874	27.5025	29.0898	61.2941	35.2338	43.8627	36.4544	35.6395
XLOC_001584	mergedTx.2813.1,mergedTx.2813.3,mergedTx.2813.2	chr1	85249974	85259686	mergedTx.2813	43.2874	27.5025	29.0898	61.2941	35.2338	43.8627	36.4544	35.6395
XLOC_005423	NM_003921	chr1	85265776	85278114	BCL10	15.3125	21.2747	10.0522	13.8608	8.27313	12.7544	11.298	12.4275
XLOC_005423	mergedTx.2826.1,mergedTx.2826.3,mergedTx.2826.4	chr1	85265776	85278114	mergedTx.2826	15.3125	21.2747	10.0522	13.8608	8.27313	12.7544	11.298	12.4275
XLOC_001585	mergedTx.2827.1,mergedTx.2827.2	chr1	85265867	85278168	mergedTx.2827	15.3125	20.8985	10.0522	13.8608	8.27313	12.7544	11.298	12.4275
XLOC_001585	NR_045484	chr1	85265867	85278168	LOC646626	15.3125	20.8985	10.0522	13.8608	8.27313	12.7544	11.298	12.4275
XLOC_001588	NM_001554	chr1	85580761	85583965	CYR61	0	5.09924	2.17455	8.70655	1.07064	0	0	4.33909
XLOC_005427	mergedTx.2825.1	chr1	85580887	85585362	mergedTx.2825	0	5.14104	2.17455	19.5027	1.16797	0	0	4.33909
XLOC_005428	NM_001170670,NM_017953	chr1	85649423	85708433	ZNHIT6	10.4538	7.27269	11.5292	19.0848	4.0879	6.08834	13.1675	34.2493
XLOC_001592	mergedTx.2834.1	chr1	85652151	85708575	mergedTx.2834	9.37402	7.27269	10.9958	17.4131	4.0879	6.0439	12.5172	33.9545
XLOC_005433	mergedTx.2852.3,mergedTx.2852.4	chr1	86346824	86396342	mergedTx.2852	7.95074	5.22463	19.571	4.31845	12.4584	0.0444404	4.91748	7.33012
XLOC_005433	NM_001184765,NM_001184766,NM_001007022,NM_020729	chr1	86346824	86396342	ODF2L	7.95074	5.22463	19.571	4.31845	12.4584	0.0444404	4.91748	7.33012
XLOC_001598	mergedTx.2853.1,mergedTx.2853.2,mergedTx.2853.3	chr1	86348481	86396323	mergedTx.2853	7.95074	5.22463	19.1196	4.31845	12.4584	0.0444404	4.38916	7.33012
XLOC_005436	mergedTx.2849.1	chr1	86704565	86744106	mergedTx.2849	18.9444	26.7919	26.7511	12.2588	29.3453	20.5759	27.6761	44.3599
XLOC_001604	NM_001206651,NM_001206652,NM_001206653,NM_016009	chr1	86704570	86748184	SH3GLB1	18.9934	26.7919	26.7511	12.2588	29.3453	20.5759	28.0825	47.056
XLOC_005440	mergedTx.2867.3,mergedTx.2867.4,mergedTx.2867.5	chr1	86862445	86914377	mergedTx.2867	48.9314	56.8858	156.075	95.0059	138.259	66.2607	126.066	112.227
XLOC_005440	NM_004261,NM_203341	chr1	86862445	86914377	SEP15	48.9314	56.8858	156.075	95.0059	138.259	66.2607	126.066	112.227
XLOC_001610	mergedTx.2868.2,mergedTx.2868.1,mergedTx.2868.3	chr1	86862495	86914370	mergedTx.2868	48.9314	56.8858	156.075	95.0059	138.259	66.2607	126.066	112.227
XLOC_001611	mergedTx.2869.3	chr1	86914652	87109998	mergedTx.2869	1.17789	0.919536	8.24689	29.8112	13.675	1.37765	4.55172	36.8191
XLOC_001611	NM_001134492,NM_012262	chr1	86914652	87109998	HS2ST1	1.17789	0.919536	8.24689	29.8112	13.675	1.37765	4.55172	36.8191
XLOC_005441	mergedTx.2870.1,mergedTx.2870.2	chr1	86914666	87107621	mergedTx.2870	1.12881	0.919536	7.67248	19.7116	9.34377	0.0444404	4.38916	35.7238
XLOC_001615	mergedTx.2864.2,mergedTx.2864.3,mergedTx.2864.4,mergedTx.2864.5,mergedTx.2864.6	chr1	87328468	87345548	mergedTx.2864	33.079	16.3009	10.0522	33.5028	31.7786	15.7319	9.22536	17.5249
XLOC_001615	NM_006769	chr1	87328468	87345548	LMO4	33.079	16.3009	10.0522	33.5028	31.7786	15.7319	9.22536	17.5249
XLOC_005443	mergedTx.2865.1,mergedTx.2865.2,mergedTx.2865.3	chr1	87328479	87345552	mergedTx.2865	33.0299	16.3009	10.0522	31.4133	31.7786	12.8877	9.22536	17.5249
XLOC_001622	NM_006256	chr1	88684239	88836255	PKN2	48.1952	22.445	52.5175	27.9306	43.8476	24.4867	39.4618	27.4669
XLOC_001622	mergedTx.2902.2,mergedTx.2902.3,mergedTx.2902.4,mergedTx.2902.6,mergedTx.2902.5,mergedTx.2902.7	chr1	88684239	88836255	mergedTx.2902	48.1952	22.445	52.5175	27.9306	43.8476	24.4867	39.4618	27.4669
XLOC_005451	mergedTx.2903.1,mergedTx.2903.2,mergedTx.2903.3,mergedTx.2903.4,mergedTx.2903.5	chr1	88684257	88836059	mergedTx.2903	53.2503	22.445	54.3228	30.856	44.0909	24.5311	39.5431	27.4669
XLOC_005452	NM_001514	chr1	88852638	88891882	GTF2B	63.7532	63.6987	65.0724	5.92046	60.5398	108.301	69.2918	46.6768
XLOC_005452	mergedTx.2873.2	chr1	88852638	88891882	mergedTx.2873	63.7532	63.6987	65.0724	5.92046	60.5398	108.301	69.2918	46.6768
XLOC_001626	mergedTx.2874.1,mergedTx.2874.2	chr1	88852944	88892061	mergedTx.2874	63.7532	63.6987	65.0724	5.92046	60.5398	107.946	69.2918	46.6768
XLOC_001627	mergedTx.2893.1,mergedTx.2893.2,mergedTx.2893.3,mergedTx.2893.4,mergedTx.2893.5,mergedTx.2893.6,mergedTx.2893.7	chr1	88919972	88992937	mergedTx.2893	35.582	71.7656	73.8117	95.4238	52.0721	88.7031	76.4039	96.4711
XLOC_005453	NM_001008661,NM_001008662	chr1	88920770	88992960	CCBL2	35.582	71.7656	73.1552	96.8169	51.0501	88.7031	76.4039	96.4711
XLOC_005453	NM_001162536,NM_019610	chr1	88920770	88992960	RBMXL1	35.582	71.7656	73.1552	96.8169	51.0501	88.7031	76.4039	96.4711
XLOC_005453	mergedTx.2894.1,mergedTx.2894.2,mergedTx.2894.5,mergedTx.2894.6,mergedTx.2894.7,mergedTx.2894.10,mergedTx.2894.11,mergedTx.2894.12	chr1	88920770	88992960	mergedTx.2894	35.582	71.7656	73.1552	96.8169	51.0501	88.7031	76.4039	96.4711
XLOC_001630	mergedTx.2878.1	chr1	89104211	89104478	mergedTx.2878	3.14103	2.884	1.96941	1.04479	1.70329	3.82188	3.86083	2.19061
XLOC_001635	NM_001134476,NM_015350	chr1	89524342	89593360	LRRC8B	12.9568	8.23402	3.15925	32.1098	3.69858	2.53311	1.62561	0.379144
XLOC_001635	mergedTx.2891.1,mergedTx.2891.3,mergedTx.2891.4	chr1	89524342	89593360	mergedTx.2891	12.9568	8.23402	3.15925	32.1098	3.69858	2.53311	1.62561	0.379144
XLOC_005463	mergedTx.2890.1,mergedTx.2890.2,mergedTx.2890.3	chr1	89524342	89593361	mergedTx.2890	9.86481	8.19223	2.91308	13.8608	0	2.48867	0.650246	0
XLOC_005468	mergedTx.2927.1,mergedTx.2927.2,mergedTx.2927.3	chr1	89820199	89935973	mergedTx.2927	0.73618	7.64886	12.7191	20.7564	13.821	7.24379	11.1761	13.9019
XLOC_001640	NM_001134479,NM_018103	chr1	89820213	89936430	LRRC8D	0.73618	7.64886	12.7191	20.7564	13.8697	7.24379	11.1761	13.9019
XLOC_001640	mergedTx.2928.1,mergedTx.2928.4	chr1	89820213	89936430	mergedTx.2928	0.73618	7.64886	12.7191	20.7564	13.8697	7.24379	11.1761	13.9019
XLOC_005471	NR_002830	chr1	89993265	89994966	GEMIN8P4	6.13483	1.3793	1.02573	0.348262	0.0486655	0.711047	3.08867	0
XLOC_005472	mergedTx.2921.2,mergedTx.2921.4,mergedTx.2921.1,mergedTx.2921.3	chr1	89995110	90028518	mergedTx.2921	39.8028	22.8212	21.1301	23.6818	27.7393	23.6868	45.7204	32.5221
XLOC_001643	mergedTx.2922.1,mergedTx.2922.2,mergedTx.2922.5	chr1	89995119	90028513	mergedTx.2922	39.8028	22.8212	21.1711	23.7515	29.102	23.6868	45.7204	32.5221
XLOC_001643	NM_182975,NM_182976	chr1	89995119	90028513	ZNF326	39.8028	22.8212	21.1711	23.7515	29.102	23.6868	45.7204	32.5221
XLOC_005482	mergedTx.2917.1	chr1	90892992	90893650	mergedTx.2917	0.343551	0	1.23088	0.139305	1.16797	1.73318	1.62561	5.81354
XLOC_005483	mergedTx.2936.4,mergedTx.2936.5,mergedTx.2936.6,mergedTx.2936.7	chr1	90915300	91022255	mergedTx.2936	22.0363	29.0908	12.2678	13.4429	6.7645	8.08816	8.49384	11.2058
XLOC_005483	NM_016620,NM_032186,NM_201269	chr1	90915300	91022255	ZNF644	22.0363	29.0908	12.2678	13.4429	6.7645	8.08816	8.49384	11.2058
XLOC_001649	mergedTx.2937.1,mergedTx.2937.2,mergedTx.2937.3,mergedTx.2937.4,mergedTx.2937.5	chr1	90915322	91022217	mergedTx.2937	22.0363	29.0908	12.2678	13.4429	6.7645	7.466	8.33127	11.2058
XLOC_005490	mergedTx.2940.1	chr1	91387224	91387591	mergedTx.2940	97.323	71.2222	63.2261	323.466	154.756	99.4133	54.2142	74.0595
XLOC_005491	mergedTx.2948.2,mergedTx.2948.3,mergedTx.2948.1,mergedTx.2948.4,mergedTx.2948.5,mergedTx.2948.6	chr1	91500814	91525730	mergedTx.2948	32.441	47.3561	33.1927	22.9853	18.0062	54.9284	42.5911	65.297
XLOC_001653	mergedTx.2949.1,mergedTx.2949.5	chr1	91500847	91525729	mergedTx.2949	32.441	47.3561	33.1927	22.9853	18.0062	54.9284	42.5911	65.297
XLOC_001653	NM_001134419,NM_003503,NM_001134420	chr1	91500847	91525729	CDC7	32.441	47.3561	33.1927	22.9853	18.0062	54.9284	42.5911	65.297
XLOC_005497	NM_001195683,NM_003243,NR_036634,NM_001195684	chr1	91680343	91906002	TGFBR3	57.422	59.2265	103.435	130.668	101.224	19.1538	52.2635	36.9455
XLOC_005497	mergedTx.2953.5,mergedTx.2953.6,mergedTx.2953.7,mergedTx.2953.8	chr1	91680343	91906002	mergedTx.2953	57.422	59.2265	103.435	130.668	101.224	19.1538	52.2635	36.9455
XLOC_001656	mergedTx.2954.1,mergedTx.2954.2,mergedTx.2954.3,mergedTx.2954.5,mergedTx.2954.4,mergedTx.2954.6,mergedTx.2954.7	chr1	91680352	91906310	mergedTx.2954	57.422	59.2265	103.435	130.598	101.176	19.1538	52.2635	36.9455
XLOC_001658	mergedTx.3010.1,mergedTx.3010.2,mergedTx.3010.14,mergedTx.3010.11,mergedTx.3010.12,mergedTx.3010.10,mergedTx.3010.13,mergedTx.3010.9,mergedTx.3010.18,mergedTx.3010.16,mergedTx.3010.17,mergedTx.3010.15	chr1	91912134	92063469	mergedTx.3010	83.9245	17.9309	51.902	53.4931	87.1112	87.5477	81.1994	63.3171
XLOC_001658	NM_173567	chr1	91912134	92063469	EPHX4	83.9245	17.9309	51.902	53.4931	87.1112	87.5477	81.1994	63.3171
XLOC_001658	NM_001242805,NM_001242806,NM_001242807,NM_001242808,NM_001242810,NM_207189,NM_001726	chr1	91912134	92063469	BRDT	83.9245	17.9309	51.902	53.4931	87.1112	87.5477	81.1994	63.3171
XLOC_005505	mergedTx.3017.1,mergedTx.3017.3,mergedTx.3017.2,mergedTx.3017.4,mergedTx.3017.5,mergedTx.3017.6,mergedTx.3017.7,mergedTx.3017.8,mergedTx.3017.11,mergedTx.3017.12,mergedTx.3017.14,mergedTx.3017.15,mergedTx.3017.9,mergedTx.3017.10,mergedTx.3017.13,mergedTx.3017.16,mergedTx.3017.17,mergedTx.3017.18,mergedTx.3017.19,mergedTx.3017.20	chr1	91940858	92015271	mergedTx.3017	83.9736	18.0145	51.5738	53.4931	88.8632	87.5032	80.9962	61.969
XLOC_001663	mergedTx.2951.1	chr1	92073695	92074435	mergedTx.2951	1.81591	2.54962	1.76426	5.43289	3.01726	4.44404	2.1133	3.20166
XLOC_005507	NM_001287737	chr1	92074436	92075472	SETSIP	7.21456	5.80979	8.57512	7.66177	7.20249	16.3096	8.00615	11.0794
XLOC_001664	mergedTx.2961.1,mergedTx.2961.3	chr1	92080305	92184723	mergedTx.2961	0.0981573	0	0	6.26872	9.19777	4.62181	0.772167	2.65401
XLOC_001664	NM_015237	chr1	92080305	92184723	KIAA1107	0.0981573	0	0	6.26872	9.19777	4.62181	0.772167	2.65401
XLOC_001664	NM_183242	chr1	92080305	92184723	BTBD8	0.0981573	0	0	6.26872	9.19777	4.62181	0.772167	2.65401
XLOC_005508	mergedTx.2962.1,mergedTx.2962.2	chr1	92080340	92177411	mergedTx.2962	0.0981573	0	0	6.12941	4.86655	2.97751	0.772167	2.61188
XLOC_001668	NM_024813	chr1	92246388	92388090	RPAP2	59.4343	40.8775	31.6746	35.871	23.4568	76.6153	45.6391	35.0498
XLOC_001668	mergedTx.2980.1,mergedTx.2980.2,mergedTx.2980.3,mergedTx.2980.4,mergedTx.2980.5,mergedTx.2980.6,mergedTx.2980.7,mergedTx.2980.8,mergedTx.2980.9,mergedTx.2980.10	chr1	92246388	92388090	mergedTx.2980	59.4343	40.8775	31.6746	35.871	23.4568	76.6153	45.6391	35.0498
XLOC_005511	NM_053274	chr1	92246398	92387252	GLMN	59.5324	40.8775	31.6746	35.871	22.5808	77.0597	45.6391	35.0498
XLOC_005511	mergedTx.2981.3,mergedTx.2981.2,mergedTx.2981.1,mergedTx.2981.5,mergedTx.2981.6,mergedTx.2981.7,mergedTx.2981.9,mergedTx.2981.8	chr1	92246398	92387252	mergedTx.2981	59.5324	40.8775	31.6746	35.871	22.5808	77.0597	45.6391	35.0498
XLOC_005519	mergedTx.2988.4,mergedTx.2988.3,mergedTx.2988.6,mergedTx.2988.5	chr1	92508696	92792404	mergedTx.2988	31.0668	3.67814	17.1502	32.876	4.67189	3.91076	13.6958	8.04628
XLOC_005519	NM_001308248,NM_005665	chr1	92508696	92792404	EVI5	31.0668	3.67814	17.1502	32.876	4.67189	3.91076	13.6958	8.04628
XLOC_001675	mergedTx.2990.2,mergedTx.2990.1,mergedTx.2990.3,mergedTx.2990.4,mergedTx.2990.5	chr1	92513208	92785132	mergedTx.2990	29.7417	1.88087	16.6579	25.9107	2.96859	3.24415	12.5579	6.48758
XLOC_005526	mergedTx.2972.1	chr1	92831955	92841920	mergedTx.2972	593.852	535.379	541.094	733.371	462.225	617.544	500.161	437.406
XLOC_001679	mergedTx.2973.1	chr1	92831983	92841924	mergedTx.2973	593.852	535.379	541.094	733.371	462.225	617.544	500.161	437.406
XLOC_001679	NM_000969	chr1	92831983	92841924	RPL5	593.852	535.379	541.094	733.371	462.225	617.544	500.161	437.406
XLOC_005530	mergedTx.3023.2,mergedTx.3023.1,mergedTx.3023.3,mergedTx.3023.4,mergedTx.3023.6,mergedTx.3023.5,mergedTx.3023.7	chr1	93049081	93138173	mergedTx.3023	25.8154	9.65512	34.5877	16.2987	12.799	41.1519	21.9864	22.9172
XLOC_001684	mergedTx.3024.1,mergedTx.3024.6,mergedTx.3024.7,mergedTx.3024.8,mergedTx.3024.9	chr1	93079235	93139064	mergedTx.3024	24.932	9.65512	34.4646	16.2987	13.4317	41.1519	22.3116	22.9172
XLOC_001684	NM_001164391,NM_001164392,NM_001164393,NM_007358	chr1	93079235	93139064	MTF2	24.932	9.65512	34.4646	16.2987	13.4317	41.1519	22.3116	22.9172
XLOC_005531	mergedTx.3026.1,mergedTx.3026.5,mergedTx.3026.6,mergedTx.3026.7	chr1	93149742	93221709	mergedTx.3026	26.4043	33.772	37.829	47.085	26.7173	10.5324	27.4729	29.9945
XLOC_005531	NM_001167830,NM_016040,NR_030761	chr1	93149742	93221709	TMED5	26.4043	33.772	37.829	47.085	26.7173	10.5324	27.4729	29.9945
XLOC_001685	NM_001306076,NM_206886	chr1	93151883	93278730	CCDC18	26.2571	33.8138	38.8547	66.1002	30.7079	10.5324	28.3263	30.0366
XLOC_001685	mergedTx.3027.1,mergedTx.3027.2,mergedTx.3027.3,mergedTx.3027.6,mergedTx.3027.4,mergedTx.3027.5,mergedTx.3027.9,mergedTx.3027.10	chr1	93151883	93278730	mergedTx.3027	26.2571	33.8138	38.8547	66.1002	30.7079	10.5324	28.3263	30.0366
XLOC_005535	mergedTx.3007.2,mergedTx.3007.1	chr1	93345907	93360945	mergedTx.3007	55.4589	43.7197	35.08	48.6871	46.6215	23.3312	42.8349	71.4476
XLOC_001692	mergedTx.3008.1	chr1	93345921	93362591	mergedTx.3008	55.4589	43.7197	35.08	48.6871	46.6215	23.3312	42.8349	71.4476
XLOC_001692	NM_001938	chr1	93345921	93362591	DR1	55.4589	43.7197	35.08	48.6871	46.6215	23.3312	42.8349	71.4476
XLOC_005536	mergedTx.2986.1,mergedTx.2986.2	chr1	93362872	93366447	mergedTx.2986	2.60117	4.63948	4.22602	3.20401	4.37989	19.6871	6.29926	9.56286
XLOC_001699	mergedTx.3036.1,mergedTx.3036.3	chr1	93448076	93554661	mergedTx.3036	125.985	88.568	89.8541	82.6078	36.8884	99.0578	55.4741	22.0325
XLOC_001699	NM_001024948,NM_001164473,NM_017737	chr1	93448076	93554661	FNBP1L	125.985	88.568	89.8541	82.6078	36.8884	99.0578	55.4741	22.0325
XLOC_005539	mergedTx.3035.3,mergedTx.3035.2,mergedTx.3035.4,mergedTx.3035.1,mergedTx.3035.5	chr1	93448076	93554637	mergedTx.3035	116.807	85.1406	82.8791	82.3988	35.8178	93.9915	52.4667	19.1678
XLOC_005541	NM_001308251,NM_001261410,NM_001261409,NM_003567,NM_001261408	chr1	93561741	93847150	BCAR3	3.87721	0	1.27191	0	0	0	2.35714	5.64503
XLOC_001708	mergedTx.3039.2,mergedTx.3039.1,mergedTx.3039.3,mergedTx.3039.4	chr1	93868378	93879206	mergedTx.3039	164.904	163.092	148.403	184.091	147.018	314.861	240.144	157.682
XLOC_005547	mergedTx.3040.2	chr1	93869458	93879206	mergedTx.3040	164.904	163.092	148.157	183.673	146.288	313.927	239.9	157.682
XLOC_005547	NM_014597	chr1	93869458	93879206	DNTTIP2	164.904	163.092	148.157	183.673	146.288	313.927	239.9	157.682
XLOC_005549	NM_001308253,NM_002061	chr1	93885200	93909598	GCLM	63.7532	34.6916	39.7984	11.2837	28.08	27.1087	33.1625	42.1692
XLOC_001709	mergedTx.3044.1	chr1	93885410	93909621	mergedTx.3044	63.7532	34.6916	39.7574	11.214	28.08	27.1087	33.1625	42.1692
XLOC_005551	NM_000350	chr1	93992838	94121149	ABCA4	1.6196	1.54649	3.20028	0.55722	0	0	1.86946	0
XLOC_001711	mergedTx.3063.1	chr1	94036011	94043411	mergedTx.3063	1.71775	0	2.42073	1.25374	0	0	1.86946	0
XLOC_005556	NM_004815	chr1	94168907	94247709	ARHGAP29	58.7472	33.6466	32.208	14.7663	20.8775	29.8195	11.9889	9.89987
XLOC_005556	mergedTx.3076.2,mergedTx.3076.3	chr1	94168907	94247709	mergedTx.3076	58.7472	33.6466	32.208	14.7663	20.8775	29.8195	11.9889	9.89987
XLOC_001715	mergedTx.3077.1,mergedTx.3077.2,mergedTx.3077.4,mergedTx.3077.3	chr1	94171963	94247754	mergedTx.3077	59.3361	32.8525	32.4131	14.627	21.2668	29.8195	11.9483	9.89987
XLOC_001719	NM_001122674,NM_002858	chr1	94418377	94518663	ABCD3	12.8095	24.1587	39.8394	13.6519	26.474	72.3935	20.7672	17.3142
XLOC_001719	mergedTx.3078.3	chr1	94418377	94518663	mergedTx.3078	12.8095	24.1587	39.8394	13.6519	26.474	72.3935	20.7672	17.3142
XLOC_005559	mergedTx.3079.1,mergedTx.3079.2,mergedTx.3079.3,mergedTx.3079.4	chr1	94418383	94518607	mergedTx.3079	12.8095	24.1587	40.0856	14.7663	26.474	72.9712	20.7672	17.3142
XLOC_005560	NM_001178096,NM_001993	chr1	94529176	94541857	F3	1.96315	0.0417971	10.7497	11.9106	9.53843	0.0888809	4.18596	0.0421271
XLOC_001720	mergedTx.3073.1,mergedTx.3073.2	chr1	94529341	94541797	mergedTx.3073	1.96315	0.0417971	10.7497	11.9106	9.53843	0.0888809	4.18596	0.0421271
XLOC_005568	NM_001286056,NM_001286055,NM_001839	chr1	94896949	94927223	CNN3	303.502	293.917	334.225	98.0706	177.094	294.151	218.767	400.713
XLOC_001726	mergedTx.3100.2,mergedTx.3100.1	chr1	94896967	94927190	mergedTx.3100	303.502	293.917	334.225	98.9065	177.337	294.151	218.767	400.713
XLOC_005569	mergedTx.3101.1	chr1	94927481	94963257	mergedTx.3101	0	0	0.287205	7.38316	3.11459	3.02195	0	4.00208
XLOC_001727	mergedTx.3102.1	chr1	94928012	94963252	mergedTx.3102	0	0	0.287205	7.38316	2.5306	2.0887	0	4.00208
XLOC_001727	NR_033998	chr1	94928012	94963252	LOC729970	0	0	0.287205	7.38316	2.5306	2.0887	0	4.00208
XLOC_005572	mergedTx.3080.4,mergedTx.3080.5,mergedTx.3080.7,mergedTx.3080.6	chr1	94982723	95072951	mergedTx.3080	32.0484	21.8599	27.6948	7.59212	30.5619	15.9097	16.947	13.9441
XLOC_005572	NM_001305242,NM_144988,NR_131032	chr1	94982723	95072951	ALG14	32.0484	21.8599	27.6948	7.59212	30.5619	15.9097	16.947	13.9441
XLOC_001728	mergedTx.3081.1,mergedTx.3081.2,mergedTx.3081.3	chr1	94982778	95072964	mergedTx.3081	32.0484	21.8599	27.6948	7.59212	30.5619	14.2209	16.947	13.9441
XLOC_001730	NM_001199679,NM_152487	chr1	95092517	95252764	TMEM56	43.7291	64.5765	82.0586	17.1345	77.2321	54.084	92.7007	87.3295
XLOC_001730	mergedTx.3143.5,mergedTx.3143.2,mergedTx.3143.3,mergedTx.3143.4,mergedTx.3143.7,mergedTx.3143.9,mergedTx.3143.12,mergedTx.3143.11,mergedTx.3143.10,mergedTx.3143.20,mergedTx.3143.21,mergedTx.3143.22,mergedTx.3143.23,mergedTx.3143.24,mergedTx.3143.25	chr1	95092517	95252764	mergedTx.3143	43.7291	64.5765	82.0586	17.1345	77.2321	54.084	92.7007	87.3295
XLOC_001730	NM_001199691	chr1	95092517	95252764	TMEM56-RWDD3	43.7291	64.5765	82.0586	17.1345	77.2321	54.084	92.7007	87.3295
XLOC_001730	NM_001128142,NM_001199682,NM_001278247,NM_001278248,NM_015485,NR_103483,NR_103484	chr1	95092517	95252764	RWDD3	43.7291	64.5765	82.0586	17.1345	77.2321	54.084	92.7007	87.3295
XLOC_005573	mergedTx.3146.1,mergedTx.3146.3,mergedTx.3146.2,mergedTx.3146.4,mergedTx.3146.5,mergedTx.3146.6,mergedTx.3146.7,mergedTx.3146.8,mergedTx.3146.9,mergedTx.3146.11,mergedTx.3146.10,mergedTx.3146.13,mergedTx.3146.12,mergedTx.3146.14,mergedTx.3146.17,mergedTx.3146.15,mergedTx.3146.16,mergedTx.3146.18,mergedTx.3146.19,mergedTx.3146.20	chr1	95117318	95252746	mergedTx.3146	42.8947	64.0331	81.8944	17.1345	77.2321	53.9951	92.213	87.3295
XLOC_005580	mergedTx.3103.1	chr1	96447108	96448364	mergedTx.3103	4.71155	3.38556	1.88735	3.62193	3.69858	2.3109	1.54433	2.35912
XLOC_005581	mergedTx.3107.1	chr1	96678808	96679645	mergedTx.3107	456.971	339.977	328.234	548.304	350.586	443.738	282.613	262.873
XLOC_001741	NM_001300985,NM_001300986,NM_001300987,NM_001300988,NM_001300989,NM_001300990,NM_021190,NR_125357,NR_125356	chr1	96721605	96815049	PTBP2	12.1224	2.08985	1.47705	14.627	1.16797	2.57755	0.0406404	0
XLOC_001747	mergedTx.3120.1	chr1	97545700	97547209	mergedTx.3120	1.12881	2.04806	5.86719	7.31351	4.72055	1.46653	4.18596	3.37017
XLOC_001755	mergedTx.3140.1,mergedTx.3140.3,mergedTx.3140.2,mergedTx.3140.7	chr1	98661242	98760500	mergedTx.3140	25.1283	19.1431	22.2379	9.82099	10.1224	32.1749	29.0579	23.6333
XLOC_001755	NM_015976,NM_152238,NR_033716	chr1	98661242	98760500	SNX7	25.1283	19.1431	22.2379	9.82099	10.1224	32.1749	29.0579	23.6333
XLOC_005594	mergedTx.3141.1,mergedTx.3141.2,mergedTx.3141.3,mergedTx.3141.4	chr1	98661322	98760474	mergedTx.3141	25.1774	19.1431	22.2379	9.82099	10.2197	32.1749	29.0579	23.6333
XLOC_005604	mergedTx.3163.1	chr1	99707346	99708624	mergedTx.3163	1.32512	3.63635	11.9395	16.1594	15.9136	1.55542	4.87684	5.60291
XLOC_001765	mergedTx.3164.2,mergedTx.3164.1,mergedTx.3164.3	chr1	99708684	99770794	mergedTx.3164	2.69933	5.14104	13.0473	19.2937	3.06592	6.88827	5.12069	22.201
XLOC_005605	mergedTx.3165.2,mergedTx.3165.3,mergedTx.3165.4,mergedTx.3165.5	chr1	99708703	99770752	mergedTx.3165	2.69933	5.14104	13.6628	19.2937	3.06592	6.88827	5.48645	22.201
XLOC_005605	NM_001013660	chr1	99708703	99770752	FRRS1	2.69933	5.14104	13.6628	19.2937	3.06592	6.88827	5.48645	22.201
XLOC_001768	mergedTx.3150.1,mergedTx.3150.2,mergedTx.3150.3	chr1	99822887	99842976	mergedTx.3150	0.0490787	1.63009	1.10779	0	2.09262	4.44404	5.73029	1.26381
XLOC_005606	mergedTx.3151.1,mergedTx.3151.2,mergedTx.3151.3	chr1	99823164	99842901	mergedTx.3151	0.0490787	1.63009	1.10779	0	2.09262	4.44404	5.73029	1.26381
XLOC_005608	mergedTx.3171.1,mergedTx.3171.3,mergedTx.3171.4,mergedTx.3171.5,mergedTx.3171.2,mergedTx.3171.6	chr1	99849814	99924016	mergedTx.3171	57.6183	94.336	174.21	142.021	182.204	361.079	232.585	111.173
XLOC_001770	NM_000642,NM_000028,NM_000643,NM_000644,NM_000646,NM_000645	chr1	99849888	99924006	AGL	57.7165	94.336	176.877	142.23	185.805	361.39	233.357	111.216
XLOC_001770	mergedTx.3172.1,mergedTx.3172.2,mergedTx.3172.3,mergedTx.3172.10	chr1	99849888	99924006	mergedTx.3172	57.7165	94.336	176.877	142.23	185.805	361.39	233.357	111.216
XLOC_001771	mergedTx.3167.3,mergedTx.3167.4	chr1	99969789	100026978	mergedTx.3167	9.37402	6.47855	4.67734	5.92046	8.3218	1.28877	4.30788	10.3633
XLOC_001771	NM_001271684,NM_012243,NM_001271685	chr1	99969789	100026978	SLC35A3	9.37402	6.47855	4.67734	5.92046	8.3218	1.28877	4.30788	10.3633
XLOC_005610	mergedTx.3168.1,mergedTx.3168.3,mergedTx.3168.2	chr1	99969996	100023433	mergedTx.3168	9.32495	6.43675	3.89778	4.31845	5.45053	0.97769	4.0234	10.3633
XLOC_005613	mergedTx.3194.1	chr1	100038095	100083327	mergedTx.3194	13.7911	10.7001	40.9883	3.41297	10.5117	2.75531	35.3571	22.0325
XLOC_001773	NM_033055	chr1	100038233	100083373	MFSD14A	13.7911	10.7001	40.9472	3.41297	10.5117	2.75531	35.3165	22.0325
XLOC_005614	NM_001256385,NM_001256386,NM_001256387,NM_144620	chr1	100083546	100178273	LRRC39	36.9072	15.5485	13.2114	17.9007	20.2448	25.1977	32.3904	34.8813
XLOC_005614	NM_001304829,NM_194292	chr1	100083546	100178273	SASS6	36.9072	15.5485	13.2114	17.9007	20.2448	25.1977	32.3904	34.8813
XLOC_005614	mergedTx.3196.2,mergedTx.3196.1,mergedTx.3196.5,mergedTx.3196.6,mergedTx.3196.7,mergedTx.3196.8,mergedTx.3196.9	chr1	100083546	100178273	mergedTx.3196	36.9072	15.5485	13.2114	17.9007	20.2448	25.1977	32.3904	34.8813
XLOC_001774	mergedTx.3197.1,mergedTx.3197.2,mergedTx.3197.3,mergedTx.3197.4	chr1	100083566	100132948	mergedTx.3197	16.245	4.51408	7.05704	10.8658	9.73309	15.2431	10.2007	3.74931
XLOC_001775	mergedTx.3198.1,mergedTx.3198.4,mergedTx.3198.2,mergedTx.3198.3	chr1	100133147	100150464	mergedTx.3198	20.6621	11.0344	6.15439	7.0349	10.5117	9.95466	22.2303	31.469
XLOC_001775	NM_019083	chr1	100133147	100150464	TRMT13	20.6621	11.0344	6.15439	7.0349	10.5117	9.95466	22.2303	31.469
XLOC_005615	NM_001918	chr1	100186922	100249853	DBT	17.0794	16.4262	6.19542	7.87073	16.1569	13.2877	17.0283	4.59186
XLOC_005615	mergedTx.3173.2	chr1	100186922	100249853	mergedTx.3173	17.0794	16.4262	6.19542	7.87073	16.1569	13.2877	17.0283	4.59186
XLOC_001779	mergedTx.3175.1,mergedTx.3175.2	chr1	100193505	100249848	mergedTx.3175	16.9812	16.4262	6.19542	4.03984	11.1444	13.2877	15.7278	4.5076
XLOC_005616	NR_110434,NR_110435	chr1	100264742	100291808	RTCA-AS1	40.3427	29.7177	36.9264	4.73637	29.4913	45.6848	43.5258	16.3032
XLOC_005616	mergedTx.3186.2,mergedTx.3186.1,mergedTx.3186.5	chr1	100264742	100291808	mergedTx.3186	40.3427	29.7177	36.9264	4.73637	29.4913	45.6848	43.5258	16.3032
XLOC_001780	NM_001130841,NM_003729	chr1	100266158	100292769	RTCA	40.3427	29.7177	36.8443	4.73637	29.4913	45.6848	43.5665	16.2189
XLOC_001780	mergedTx.3187.3,mergedTx.3187.4,mergedTx.3187.5,mergedTx.3187.6	chr1	100266158	100292769	mergedTx.3187	40.3427	29.7177	36.8443	4.73637	29.4913	45.6848	43.5665	16.2189
XLOC_005617	mergedTx.3181.1,mergedTx.3181.2	chr1	100320986	100337280	mergedTx.3181	1.3742	0	1.10779	0.0696524	2.18995	0.933249	1.62561	1.51658
XLOC_001782	mergedTx.3182.1,mergedTx.3182.2	chr1	100321006	100337254	mergedTx.3182	1.3742	0	1.10779	0.0696524	2.18995	0.933249	1.62561	1.51658
XLOC_001783	NM_033313,NM_033312,NM_003672	chr1	100352467	100520277	CDC14A	1.86499	1.3793	3.61058	0	6.6185	5.8217	3.29187	0
XLOC_001783	mergedTx.3177.4	chr1	100352467	100520277	mergedTx.3177	1.86499	1.3793	3.61058	0	6.6185	5.8217	3.29187	0
XLOC_005618	mergedTx.3178.1,mergedTx.3178.2	chr1	100352492	100499009	mergedTx.3178	1.86499	0	2.54382	0	0	5.64394	2.35714	0
XLOC_005623	NM_001033025,NM_001261440,NM_001261441,NM_001261442,NM_001439,NR_048570	chr1	100872372	100895179	EXTL2	1.22697	0	7.09807	1.3234	6.03452	7.11047	7.84359	0
XLOC_001786	mergedTx.3184.1	chr1	100872395	100895328	mergedTx.3184	1.22697	0	7.09807	1.3234	6.03452	7.11047	7.84359	0
XLOC_001787	NM_001144884,NM_133496	chr1	100896076	100981755	SLC30A7	8.34337	11.8704	32.4542	34.9655	20.9262	12.2656	15.3214	0.0842542
XLOC_005625	mergedTx.3225.2,mergedTx.3225.1	chr1	100896085	100996033	mergedTx.3225	4.71155	7.60707	20.966	11.0051	11.5824	11.599	9.55049	0.0842542
XLOC_005626	NM_001077394,NM_001077395,NM_015958	chr1	100989625	101025806	DPH5	20.613	43.8033	19.1196	50.2891	6.13185	58.928	25.5628	14.7866
XLOC_005626	mergedTx.3226.4,mergedTx.3226.10,mergedTx.3226.8,mergedTx.3226.5,mergedTx.3226.6,mergedTx.3226.7,mergedTx.3226.9	chr1	100989625	101025806	mergedTx.3226	20.613	43.8033	19.1196	50.2891	6.13185	58.928	25.5628	14.7866
XLOC_001788	mergedTx.3227.2,mergedTx.3227.3,mergedTx.3227.4,mergedTx.3227.1,mergedTx.3227.5,mergedTx.3227.6,mergedTx.3227.10,mergedTx.3227.7,mergedTx.3227.8,mergedTx.3227.9,mergedTx.3227.11	chr1	100989647	101025802	mergedTx.3227	20.613	43.8033	19.1196	50.2891	6.13185	58.928	25.5628	14.7866
XLOC_001789	NR_109849	chr1	101025846	101087379	LOC102606465	2.69933	1.4211	0.492351	2.01992	0.486655	1.68874	0.203202	0
XLOC_001789	mergedTx.3228.2,mergedTx.3228.3	chr1	101025846	101087379	mergedTx.3228	2.69933	1.4211	0.492351	2.01992	0.486655	1.68874	0.203202	0
XLOC_001794	mergedTx.3201.1	chr1	101786273	101786785	mergedTx.3201	61.4465	59.31	40.0035	164.171	75.7235	46.9736	16.5406	28.0145
XLOC_005631	mergedTx.3209.1	chr1	101880200	101881724	mergedTx.3209	5.25142	4.63948	4.67734	2.99505	1.02197	10.5768	4.0234	6.31907
XLOC_005640	mergedTx.3245.2,mergedTx.3245.1,mergedTx.3245.3	chr1	103525699	103555205	mergedTx.3245	4.26984	3.76174	8.00071	0	0	18.5317	4.633	2.06423
XLOC_001804	mergedTx.3246.1,mergedTx.3246.2	chr1	103525717	103579534	mergedTx.3246	4.26984	3.76174	8.411	0.0696524	0	18.5317	4.633	2.06423
XLOC_001804	NM_020978	chr1	103525717	103579534	AMY2B	4.26984	3.76174	8.411	0.0696524	0	18.5317	4.633	2.06423
XLOC_001804	NM_017619	chr1	103525717	103579534	RNPC3	4.26984	3.76174	8.411	0.0696524	0	18.5317	4.633	2.06423
XLOC_005652	mergedTx.3249.1	chr1	107055595	107059296	mergedTx.3249	9.03047	17.7638	10.7086	9.61204	19.3689	12.1767	8.12807	19.3785
XLOC_001818	NM_018137	chr1	107056645	107059296	PRMT6	8.93232	17.7638	9.76497	9.54238	19.3689	12.1767	7.35591	19.3785
XLOC_005655	mergedTx.3251.1	chr1	107505148	107505609	mergedTx.3251	12.3678	8.40121	8.61615	12.0499	8.56512	10.3102	5.28325	5.98205
XLOC_005660	NM_213651,NM_013386	chr1	108134722	108200358	SLC25A24	5.0551	0.835941	2.09249	9.89065	12.3124	4.35516	12.1108	12.5118
XLOC_001828	mergedTx.3283.1	chr1	108134826	108200396	mergedTx.3283	5.0551	0.835941	2.09249	9.89065	12.3124	4.35516	12.1108	12.5118
XLOC_005666	mergedTx.3284.1	chr1	108272433	108338055	mergedTx.3284	0.0490787	4.68127	1.84632	0.208957	1.4113	1.28877	1.13793	0.800415
XLOC_001832	mergedTx.3287.1	chr1	108311121	108421437	mergedTx.3287	0	0.167188	1.06676	0	1.07064	2.04426	0.487684	2.69614
XLOC_005667	mergedTx.3288.1	chr1	108311497	108421921	mergedTx.3288	0	0.167188	1.27191	0.0696524	1.75196	1.91094	0.487684	2.4855
XLOC_005675	mergedTx.3291.1,mergedTx.3291.2,mergedTx.3291.3	chr1	108560034	108639270	mergedTx.3291	13.6929	0.208985	12.5139	2.08957	5.98585	17.9984	25.8879	37.9144
XLOC_001837	mergedTx.3292.1	chr1	108560098	108639327	mergedTx.3292	13.6929	0.208985	12.5139	2.08957	5.98585	17.9984	25.8879	37.9144
XLOC_001837	NM_001010883	chr1	108560098	108639327	FAM102B	13.6929	0.208985	12.5139	2.08957	5.98585	17.9984	25.8879	37.9144
XLOC_005677	NM_001102592,NM_144584	chr1	108648288	108675155	HENMT1	34.306	33.0197	17.6016	54.0503	49.4928	104.524	49.0123	67.1928
XLOC_005677	mergedTx.3298.6,mergedTx.3298.3,mergedTx.3298.4,mergedTx.3298.5,mergedTx.3298.8,mergedTx.3298.7	chr1	108648288	108675155	mergedTx.3298	34.306	33.0197	17.6016	54.0503	49.4928	104.524	49.0123	67.1928
XLOC_001838	mergedTx.3299.1,mergedTx.3299.2,mergedTx.3299.3,mergedTx.3299.6,mergedTx.3299.4,mergedTx.3299.5,mergedTx.3299.7	chr1	108648303	108675906	mergedTx.3299	35.4839	33.1869	18.9966	54.1199	52.656	105.413	51.5726	71.237
XLOC_001840	mergedTx.3301.1	chr1	108675976	108676876	mergedTx.3301	1.91407	0.877739	3.0772	0.139305	7.29982	2.39978	1.78818	5.77142
XLOC_001842	mergedTx.3303.1	chr1	108689751	108692199	mergedTx.3303	1.12881	0	2.17455	9.33343	0.291993	5.19953	0.121921	5.05525
XLOC_005680	mergedTx.3304.1,mergedTx.3304.2,mergedTx.3304.3	chr1	108692301	108700141	mergedTx.3304	13.7911	28.2548	35.6955	72.4385	46.2809	48.6623	24.7093	44.065
XLOC_001843	mergedTx.3305.3,mergedTx.3305.4,mergedTx.3305.5	chr1	108692310	108700017	mergedTx.3305	13.7911	28.2548	35.6955	72.4385	46.2809	48.6623	24.7093	44.065
XLOC_001843	NM_018061,NR_037185	chr1	108692310	108700017	PRPF38B	13.7911	28.2548	35.6955	72.4385	46.2809	48.6623	24.7093	44.065
XLOC_005682	mergedTx.3306.1,mergedTx.3306.3,mergedTx.3306.2,mergedTx.3306.4	chr1	108746645	108809497	mergedTx.3306	38.5758	20.5224	22.8123	19.8509	15.135	40.1742	26.7414	11.7956
XLOC_001846	NM_007269	chr1	108746663	108809526	STXBP3	38.5758	20.188	22.8123	19.8509	15.135	40.1297	26.6601	11.7956
XLOC_001846	mergedTx.3307.3,mergedTx.3307.2	chr1	108746663	108809526	mergedTx.3307	38.5758	20.188	22.8123	19.8509	15.135	40.1297	26.6601	11.7956
XLOC_001848	mergedTx.3326.1,mergedTx.3326.3,mergedTx.3326.4,mergedTx.3326.5,mergedTx.3326.6,mergedTx.3326.7,mergedTx.3326.8,mergedTx.3326.10,mergedTx.3326.9,mergedTx.3326.11	chr1	108876981	108963472	mergedTx.3326	5.39865	23.2392	18.7914	12.6767	17.8602	11.91	7.80295	22.1589
XLOC_001848	NM_013296	chr1	108876981	108963472	GPSM2	5.39865	23.2392	18.7914	12.6767	17.8602	11.91	7.80295	22.1589
XLOC_005684	mergedTx.3327.1,mergedTx.3327.2,mergedTx.3327.7,mergedTx.3327.8,mergedTx.3327.9,mergedTx.3327.10,mergedTx.3327.11,mergedTx.3327.12	chr1	108877081	108963499	mergedTx.3327	5.39865	23.2392	18.7914	11.0747	17.8602	11.91	7.80295	22.1589
XLOC_005684	NM_001278202,NM_001278203,NM_001048210,NM_015127	chr1	108877081	108963499	CLCC1	5.39865	23.2392	18.7914	11.0747	17.8602	11.91	7.80295	22.1589
XLOC_005686	NM_001142550,NM_001142551,NM_014969	chr1	108970216	109042228	WDR47	13.742	8.77739	33.2337	11.9106	20.0015	16.9318	14.5899	31.3004
XLOC_001849	mergedTx.3313.1	chr1	108970237	108971458	mergedTx.3313	4.41708	1.25391	8.32894	5.78115	4.91521	4.13296	4.99876	4.0442
XLOC_001850	mergedTx.3314.1	chr1	108981799	108982071	mergedTx.3314	0.0490787	0.794144	4.0619	1.39305	1.60596	1.8665	1.42241	3.37017
XLOC_001851	mergedTx.3315.1	chr1	108992222	108992846	mergedTx.3315	63.3115	46.3112	47.3888	78.9859	52.1207	61.8167	39.7056	34.46
XLOC_001852	mergedTx.3316.1	chr1	109002380	109042105	mergedTx.3316	9.27587	4.2633	13.6217	2.50749	9.05178	8.08816	5.60837	14.1547
XLOC_001856	mergedTx.3310.1	chr1	109052367	109054175	mergedTx.3310	5.44773	0.125391	10.6676	0.905482	20.8775	10.1324	19.5887	17.4828
XLOC_005688	NM_005645	chr1	109062499	109076002	TAF13	42.8947	38.8713	28.1461	50.9159	39.711	48.8401	27.0258	38.9255
XLOC_005688	mergedTx.3337.1,mergedTx.3337.2,mergedTx.3337.3,mergedTx.3337.4,mergedTx.3337.5,mergedTx.3337.6,mergedTx.3337.9,mergedTx.3337.7,mergedTx.3337.10,mergedTx.3337.11,mergedTx.3337.12,mergedTx.3337.13,mergedTx.3337.8,mergedTx.3337.14	chr1	109062499	109076002	mergedTx.3337	42.8947	38.8713	28.1461	50.9159	39.711	48.8401	27.0258	38.9255
XLOC_001858	mergedTx.3338.1,mergedTx.3338.10,mergedTx.3338.3,mergedTx.3338.8,mergedTx.3338.12,mergedTx.3338.13,mergedTx.3338.14,mergedTx.3338.9,mergedTx.3338.11,mergedTx.3338.7,mergedTx.3338.5,mergedTx.3338.6,mergedTx.3338.2,mergedTx.3338.4,mergedTx.3338.15,mergedTx.3338.16,mergedTx.3338.18,mergedTx.3338.17,mergedTx.3338.19,mergedTx.3338.20,mergedTx.3338.21	chr1	109062500	109076118	mergedTx.3338	42.8947	38.8713	28.1461	50.9159	39.711	48.8401	27.0258	38.9255
XLOC_001859	mergedTx.3319.1	chr1	109081341	109081616	mergedTx.3319	0.490787	1.58829	0.328234	4.17915	0.340658	1.6443	1.62561	0
XLOC_005689	mergedTx.3324.1,mergedTx.3324.2,mergedTx.3324.3	chr1	109089040	109096913	mergedTx.3324	29.5454	21.4837	16.2066	12.3285	30.0266	30.4861	15.7278	13.5228
XLOC_001860	mergedTx.3325.1,mergedTx.3325.2,mergedTx.3325.4	chr1	109090781	109094770	mergedTx.3325	29.5454	21.4837	16.2066	12.3285	30.0266	25.4644	15.7278	13.5228
XLOC_001860	NM_020141	chr1	109090781	109094770	TMEM167B	29.5454	21.4837	16.2066	12.3285	30.0266	25.4644	15.7278	13.5228
XLOC_005694	mergedTx.3339.1,mergedTx.3339.2	chr1	109213874	109238162	mergedTx.3339	188.904	179.226	233.867	79.0555	143.612	332.726	346.459	189.53
XLOC_001868	mergedTx.3340.2,mergedTx.3340.1,mergedTx.3340.5	chr1	109213893	109238142	mergedTx.3340	189.836	184.409	249.54	83.4436	145.218	357.079	358.936	197.113
XLOC_001868	NR_034072,NM_006513	chr1	109213893	109238142	SARS	189.836	184.409	249.54	83.4436	145.218	357.079	358.936	197.113
XLOC_005695	NM_001005290,NM_001032291,NM_032636	chr1	109279554	109283168	PSRC1	19.5824	5.6426	9.68291	4.87567	26.5227	9.91022	15.1589	2.14848
XLOC_005695	mergedTx.3341.4,mergedTx.3341.5,mergedTx.3341.7,mergedTx.3341.8,mergedTx.3341.6	chr1	109279554	109283168	mergedTx.3341	19.5824	5.6426	9.68291	4.87567	26.5227	9.91022	15.1589	2.14848
XLOC_001870	mergedTx.3342.1,mergedTx.3342.2,mergedTx.3342.3,mergedTx.3342.4,mergedTx.3342.5,mergedTx.3342.6	chr1	109279565	109283157	mergedTx.3342	19.5824	5.6426	9.68291	4.87567	26.5227	9.91022	15.1589	2.14848
XLOC_005697	mergedTx.3344.3	chr1	109309566	109397945	mergedTx.3344	5.59497	8.90278	29.1308	20.0599	33.6765	5.86614	27.8793	22.538
XLOC_005697	NM_001205228,NM_002959	chr1	109309566	109397945	SORT1	5.59497	8.90278	29.1308	20.0599	33.6765	5.86614	27.8793	22.538
XLOC_001872	mergedTx.3345.1,mergedTx.3345.2	chr1	109309583	109397918	mergedTx.3345	5.59497	8.90278	29.1308	20.0599	33.6765	5.86614	27.8793	22.538
XLOC_005698	NM_001199772,NM_002790,NM_001199773,NM_001199774	chr1	109399031	109426486	PSMA5	217.075	290.531	198.089	189.664	158.017	283.841	193.57	122.716
XLOC_005698	mergedTx.3353.5,mergedTx.3353.6,mergedTx.3353.7,mergedTx.3353.8,mergedTx.3353.9	chr1	109399031	109426486	mergedTx.3353	217.075	290.531	198.089	189.664	158.017	283.841	193.57	122.716
XLOC_001873	mergedTx.3354.2,mergedTx.3354.1,mergedTx.3354.3,mergedTx.3354.4,mergedTx.3354.5,mergedTx.3354.6	chr1	109401846	109426460	mergedTx.3354	217.026	290.531	197.597	189.594	158.017	283.841	193.326	122.716
XLOC_001878	NM_153340	chr1	109483906	109492742	ATXN7L2	5.69312	0.459768	4.88248	0.208957	3.60124	0.355524	0.650246	5.85567
XLOC_001878	mergedTx.3351.1,mergedTx.3351.3	chr1	109483906	109492742	mergedTx.3351	5.69312	0.459768	4.88248	0.208957	3.60124	0.355524	0.650246	5.85567
XLOC_005699	mergedTx.3352.1	chr1	109483951	109492712	mergedTx.3352	5.69312	0.459768	4.88248	0.208957	3.60124	0.355524	0.650246	5.13951
XLOC_001879	NM_001134402,NM_001134400,NM_001134403,NM_001134404,NM_182580	chr1	109494036	109500416	CYB561D1	2.84656	0	1.84632	11.632	1.2653	5.46618	2.88547	3.74931
XLOC_001879	mergedTx.3355.6,mergedTx.3355.7	chr1	109494036	109500416	mergedTx.3355	2.84656	0	1.84632	11.632	1.2653	5.46618	2.88547	3.74931
XLOC_005700	mergedTx.3356.2,mergedTx.3356.1,mergedTx.3356.3	chr1	109494094	109500421	mergedTx.3356	2.35578	0	1.60014	11.632	1.2653	5.51062	2.7229	3.74931
XLOC_001882	NM_006496	chr1	109548564	109595832	GNAI3	108.169	67.8784	46.3221	29.5326	47.4488	106.879	66.4064	88.1721
XLOC_005702	mergedTx.3361.1	chr1	109548573	109595533	mergedTx.3361	108.169	67.8784	46.3221	29.5326	47.4488	106.879	66.4064	88.1721
XLOC_001886	NM_001257360,NM_139156,NM_004037,NM_001308170,NM_001257361,NM_203404	chr1	109619813	109632055	AMPD2	0.0981573	0.29258	0.369264	10.9354	2.23861	0.444404	2.92611	27.5511
XLOC_005704	mergedTx.3371.1	chr1	109625410	109632024	mergedTx.3371	0.0490787	0.0835941	0.205146	10.9354	2.23861	0.444404	2.80419	27.2141
XLOC_001887	NM_000850,NR_024538,NM_147148	chr1	109656076	109665501	GSTM4	4.95694	0	3.20028	0.0696524	2.09262	0	4.30788	0.0421271
XLOC_005706	mergedTx.3366.1,mergedTx.3366.2	chr1	109656105	109661655	mergedTx.3366	4.90787	0	3.20028	0.0696524	2.09262	0	3.82019	0.0421271
XLOC_005707	NM_000849,NR_024537	chr1	109733932	109741038	GSTM3	22.9197	0.417971	0	51.2642	2.23861	0.222202	4.87684	0.0421271
XLOC_001892	mergedTx.3369.1	chr1	109736534	109740316	mergedTx.3369	22.9197	0.417971	0	51.2642	2.23861	0.222202	4.87684	0.0421271
XLOC_001896	NM_001242673,NM_006621,NM_001242674,NM_001242675,NM_001242676	chr1	109984765	110023742	AHCYL1	28.1712	35.2767	15.7142	30.5774	22.2401	26.3532	23.2056	38.3357
XLOC_005711	mergedTx.3381.1,mergedTx.3381.2,mergedTx.3381.3	chr1	109984773	110023714	mergedTx.3381	28.1221	35.2767	15.7142	30.5774	22.2401	26.3532	23.2056	38.3357
XLOC_001897	NM_001270768,NM_033088,NR_073071	chr1	110031577	110054641	STRIP1	7.06733	11.7032	8.98541	1.53235	4.2339	15.6875	19.3448	12.933
XLOC_001897	mergedTx.3386.4,mergedTx.3386.5	chr1	110031577	110054641	mergedTx.3386	7.06733	11.7032	8.98541	1.53235	4.2339	15.6875	19.3448	12.933
XLOC_005712	mergedTx.3387.1,mergedTx.3387.2	chr1	110034619	110054614	mergedTx.3387	7.06733	11.7032	8.98541	1.53235	4.2339	15.6875	19.3448	12.933
XLOC_001903	NM_001039574,NM_004978,NR_036437	chr1	110210714	110234052	KCNC4	5.39865	2.884	0.820586	0.139305	6.7645	0.222202	0.812807	2.82252
XLOC_005718	mergedTx.3393.2,mergedTx.3393.3,mergedTx.3393.4	chr1	110286376	110339171	mergedTx.3393	3.14103	2.17345	1.72323	0	0.194662	0.444404	1.9101	2.65401
XLOC_005718	NR_036595	chr1	110286376	110339171	LOC440600	3.14103	2.17345	1.72323	0	0.194662	0.444404	1.9101	2.65401
XLOC_001904	mergedTx.3394.1,mergedTx.3394.2	chr1	110315515	110339145	mergedTx.3394	3.14103	2.17345	0.820586	0	0.194662	0.444404	1.9101	2.35912
XLOC_001905	mergedTx.3395.3,mergedTx.3395.4	chr1	110339323	110346681	mergedTx.3395	26.0117	19.2267	25.5202	9.75134	14.2103	17.6873	16.7032	34.1651
XLOC_001905	NM_001201545,NM_022768	chr1	110339323	110346681	RBM15	26.0117	19.2267	25.5202	9.75134	14.2103	17.6873	16.7032	34.1651
XLOC_005719	mergedTx.3396.1	chr1	110339422	110348566	mergedTx.3396	18.3554	10.9508	23.1815	5.08463	11.8257	10.1324	14.7118	22.7065
XLOC_005724	NM_006402	chr1	110401255	110407924	LAMTOR5	157.788	103.908	129.94	185.275	111.882	140.121	107.738	136.281
XLOC_001908	mergedTx.3392.1,mergedTx.3392.2,mergedTx.3392.3	chr1	110401257	110416262	mergedTx.3392	159.407	104.493	131.13	185.345	115.629	143.009	108.916	136.365
XLOC_001908	NR_102697	chr1	110401257	110416262	LAMTOR5-AS1	159.407	104.493	131.13	185.345	115.629	143.009	108.916	136.365
XLOC_005730	mergedTx.3402.1,mergedTx.3402.2	chr1	110847680	110848931	mergedTx.3402	5.39865	6.98011	6.07233	2.99505	5.25587	9.5547	7.35591	6.23481
XLOC_001913	mergedTx.3403.1	chr1	110848021	110848933	mergedTx.3403	5.39865	6.98011	6.0313	2.99505	5.25587	9.46582	7.31527	6.23481
XLOC_005731	mergedTx.3410.1,mergedTx.3410.3,mergedTx.3410.4,mergedTx.3410.2,mergedTx.3410.6,mergedTx.3410.5	chr1	110870893	110899906	mergedTx.3410	65.6672	117.868	260.823	168.28	133.441	50.2177	88.149	115.344
XLOC_001914	mergedTx.3411.1,mergedTx.3411.4,mergedTx.3411.2,mergedTx.3411.3	chr1	110870974	110899936	mergedTx.3411	65.6672	117.868	260.823	168.211	133.441	50.2177	88.149	115.344
XLOC_001914	NM_001040033,NM_000560	chr1	110870974	110899936	CD53	65.6672	117.868	260.823	168.211	133.441	50.2177	88.149	115.344
XLOC_005735	NM_001006945,NM_018372	chr1	110947190	110963944	LRIF1	3.04288	5.35003	11.4882	8.56725	19.4662	81.9482	11.2574	22.9593
XLOC_005735	mergedTx.3412.3	chr1	110947190	110963944	mergedTx.3412	3.04288	5.35003	11.4882	8.56725	19.4662	81.9482	11.2574	22.9593
XLOC_001918	mergedTx.3413.1,mergedTx.3413.2,mergedTx.3413.3,mergedTx.3413.4	chr1	110947207	110963965	mergedTx.3413	3.09196	5.35003	13.0063	8.56725	19.4662	82.1704	11.2574	22.9593
XLOC_005736	mergedTx.3432.1,mergedTx.3432.4,mergedTx.3432.3,mergedTx.3432.5,mergedTx.3432.6,mergedTx.3432.7,mergedTx.3432.9,mergedTx.3432.8,mergedTx.3432.10,mergedTx.3432.11,mergedTx.3432.12,mergedTx.3432.13,mergedTx.3432.14	chr1	110966214	111185083	mergedTx.3432	26.5025	42.7584	77.7095	30.5774	88.8145	19.5094	60.9199	51.9849
XLOC_005736	NM_178454	chr1	110966214	111185083	DRAM2	26.5025	42.7584	77.7095	30.5774	88.8145	19.5094	60.9199	51.9849
XLOC_001919	mergedTx.3435.2,mergedTx.3435.4,mergedTx.3435.1,mergedTx.3435.3,mergedTx.3435.5,mergedTx.3435.6,mergedTx.3435.7,mergedTx.3435.10,mergedTx.3435.8,mergedTx.3435.9,mergedTx.3435.11,mergedTx.3435.13,mergedTx.3435.12	chr1	111117178	111185102	mergedTx.3435	26.5025	42.7584	77.7505	30.6471	88.8145	19.5094	60.9199	51.9849
XLOC_001919	NM_001007794,NM_006090	chr1	111117178	111185102	CEPT1	26.5025	42.7584	77.7505	30.6471	88.8145	19.5094	60.9199	51.9849
XLOC_005739	NM_024901,NM_001271833	chr1	111185969	111207130	DENND2D	0.441708	24.2005	1.92838	0.139305	12.8963	21.7758	3.45443	3.07528
XLOC_005739	mergedTx.3418.3,mergedTx.3418.4,mergedTx.3418.5	chr1	111185969	111207130	mergedTx.3418	0.441708	24.2005	1.92838	0.139305	12.8963	21.7758	3.45443	3.07528
XLOC_001920	mergedTx.3419.2,mergedTx.3419.1,mergedTx.3419.3,mergedTx.3419.4,mergedTx.3419.5	chr1	111186558	111207130	mergedTx.3419	0.343551	24.2005	1.88735	0.139305	12.945	21.7758	3.41379	3.07528
XLOC_001922	mergedTx.3427.4,mergedTx.3427.5,mergedTx.3427.6,mergedTx.3427.7,mergedTx.3427.8,mergedTx.3427.9	chr1	111227659	111243440	mergedTx.3427	67.1396	91.2012	45.7476	31.3436	51.8287	44.3516	21.0923	26.5401
XLOC_001922	NM_001025197,NM_004000,NM_001025199	chr1	111227659	111243440	CHI3L2	67.1396	91.2012	45.7476	31.3436	51.8287	44.3516	21.0923	26.5401
XLOC_005741	mergedTx.3428.1,mergedTx.3428.3,mergedTx.3428.2,mergedTx.3428.5,mergedTx.3428.4,mergedTx.3428.6,mergedTx.3428.7,mergedTx.3428.8,mergedTx.3428.9	chr1	111227678	111243430	mergedTx.3428	67.0905	91.1594	45.7066	31.3436	51.8287	44.3516	21.0517	26.5401
XLOC_005749	mergedTx.3443.1,mergedTx.3443.8,mergedTx.3443.7,mergedTx.3443.9,mergedTx.3443.11,mergedTx.3443.10,mergedTx.3443.12	chr1	111439890	111461399	mergedTx.3443	489.903	562.798	480.863	434.422	384.555	559.461	360.886	265.485
XLOC_005749	NM_001317062,NM_001317063,NM_001317064,NM_024102,NR_133654	chr1	111439890	111461399	WDR77	489.903	562.798	480.863	434.422	384.555	559.461	360.886	265.485
XLOC_001930	NM_001688	chr1	111440260	111461903	ATP5F1	489.56	563.383	481.725	434.422	384.019	559.461	361.008	265.485
XLOC_001930	mergedTx.3444.1,mergedTx.3444.2,mergedTx.3444.3,mergedTx.3444.4,mergedTx.3444.5,mergedTx.3444.7,mergedTx.3444.8	chr1	111440260	111461903	mergedTx.3444	489.56	563.383	481.725	434.422	384.019	559.461	361.008	265.485
XLOC_005752	NM_020683,NM_001081976,NM_001302680	chr1	111483348	111608318	TMIGD3	25.0792	13.6258	13.4986	23.4032	59.6639	52.8397	48.8497	58.2197
XLOC_005752	NM_000677,NM_001302678,NM_001302679	chr1	111483348	111608318	ADORA3	25.0792	13.6258	13.4986	23.4032	59.6639	52.8397	48.8497	58.2197
XLOC_005752	NR_034126	chr1	111483348	111608318	LINC01160	25.0792	13.6258	13.4986	23.4032	59.6639	52.8397	48.8497	58.2197
XLOC_005752	mergedTx.3467.5,mergedTx.3467.7,mergedTx.3467.4,mergedTx.3467.6,mergedTx.3467.8,mergedTx.3467.12,mergedTx.3467.13,mergedTx.3467.14,mergedTx.3467.15,mergedTx.3467.16,mergedTx.3467.17,mergedTx.3467.19,mergedTx.3467.20	chr1	111483348	111608318	mergedTx.3467	25.0792	13.6258	13.4986	23.4032	59.6639	52.8397	48.8497	58.2197
XLOC_001932	mergedTx.3468.2,mergedTx.3468.3,mergedTx.3468.1,mergedTx.3468.4,mergedTx.3468.5,mergedTx.3468.6,mergedTx.3468.7,mergedTx.3468.10,mergedTx.3468.8,mergedTx.3468.9	chr1	111483366	111608859	mergedTx.3468	25.0792	13.6258	13.4986	23.4032	59.6639	55.3284	48.8497	58.2197
XLOC_001933	NM_001010935,NM_002884,NM_001291896	chr1	111526421	111713126	RAP1A	37.3489	22.0689	32.7824	11.7016	29.6859	37.1522	26.4975	51.6478
XLOC_001933	mergedTx.3469.1,mergedTx.3469.4,mergedTx.3469.5,mergedTx.3469.7,mergedTx.3469.8,mergedTx.3469.9,mergedTx.3469.10	chr1	111526421	111713126	mergedTx.3469	37.3489	22.0689	32.7824	11.7016	29.6859	37.1522	26.4975	51.6478
XLOC_005753	mergedTx.3470.1,mergedTx.3470.2,mergedTx.3470.4,mergedTx.3470.3,mergedTx.3470.5,mergedTx.3470.6,mergedTx.3470.7,mergedTx.3470.8,mergedTx.3470.9	chr1	111526442	111713073	mergedTx.3470	37.3489	22.0689	32.1259	11.423	29.1506	35.1968	26.4975	46.6768
XLOC_005758	mergedTx.3446.1,mergedTx.3446.4,mergedTx.3446.5,mergedTx.3446.6,mergedTx.3446.7	chr1	111722064	111767981	mergedTx.3446	52.8577	48.6518	60.4772	22.4281	36.7424	68.0828	100.138	127.013
XLOC_005758	NM_019099,NM_198926	chr1	111722064	111767981	FAM212B	52.8577	48.6518	60.4772	22.4281	36.7424	68.0828	100.138	127.013
XLOC_001936	NM_007204	chr1	111755568	111767577	DDX20	52.8577	48.6518	60.4772	14.5574	36.6938	67.2384	100.138	127.013
XLOC_001936	mergedTx.3449.2,mergedTx.3449.3	chr1	111755568	111767577	mergedTx.3449	52.8577	48.6518	60.4772	14.5574	36.6938	67.2384	100.138	127.013
XLOC_001946	mergedTx.3455.2,mergedTx.3455.3	chr1	112396178	112461164	mergedTx.3455	11.6316	16.0083	9.1085	8.84586	32.0219	25.1089	11.3387	23.1278
XLOC_001946	NM_018704	chr1	112396178	112461164	CTTNBP2NL	11.6316	16.0083	9.1085	8.84586	32.0219	25.1089	11.3387	23.1278
XLOC_005769	mergedTx.3456.1,mergedTx.3456.2	chr1	112396214	112460213	mergedTx.3456	11.6316	16.0083	9.1085	8.84586	32.0219	24.3089	11.3387	23.1278
XLOC_005772	NM_001308264,NM_017744,NM_138727,NM_138728,NM_138729	chr1	112523519	112671596	ST7L	70.8696	58.9339	61.2977	78.0107	64.7737	115.19	84.0443	73.3433
XLOC_005772	mergedTx.3489.5,mergedTx.3489.7,mergedTx.3489.8,mergedTx.3489.9	chr1	112523519	112671596	mergedTx.3489	70.8696	58.9339	61.2977	78.0107	64.7737	115.19	84.0443	73.3433
XLOC_001952	mergedTx.3494.1,mergedTx.3494.2,mergedTx.3494.3,mergedTx.3494.5	chr1	112591405	112671619	mergedTx.3494	70.8205	58.8921	59.2463	78.0107	63.5571	115.19	80.9556	73.0484
XLOC_001952	NM_006135	chr1	112591405	112671619	CAPZA1	70.8205	58.8921	59.2463	78.0107	63.5571	115.19	80.9556	73.0484
XLOC_001953	mergedTx.3486.4,mergedTx.3486.5,mergedTx.3486.7,mergedTx.3486.8,mergedTx.3486.6,mergedTx.3486.9	chr1	112674312	112700746	mergedTx.3486	20.0732	17.7638	11.6523	15.4628	31.7786	30.7528	25.6034	11.6692
XLOC_001953	NM_001286072,NM_020963,NM_001130079	chr1	112674312	112700746	MOV10	20.0732	17.7638	11.6523	15.4628	31.7786	30.7528	25.6034	11.6692
XLOC_005775	mergedTx.3487.1,mergedTx.3487.2,mergedTx.3487.3,mergedTx.3487.4,mergedTx.3487.5,mergedTx.3487.6,mergedTx.3487.7	chr1	112674673	112700715	mergedTx.3487	20.0732	17.7638	11.6523	15.3932	31.7299	30.7528	25.6034	11.6271
XLOC_001954	mergedTx.3480.1,mergedTx.3480.2,mergedTx.3480.3,mergedTx.3480.4	chr1	112701112	112707171	mergedTx.3480	457.462	402.171	324.87	337.745	433.853	302.417	377.671	316.164
XLOC_005776	mergedTx.3481.2,mergedTx.3481.1,mergedTx.3481.3,mergedTx.3481.7	chr1	112701127	112707167	mergedTx.3481	457.462	402.213	324.829	337.745	433.853	302.328	377.671	316.08
XLOC_005776	NM_001042679,NM_001042678,NM_175744	chr1	112701127	112707167	RHOC	457.462	402.213	324.829	337.745	433.853	302.328	377.671	316.08
XLOC_005777	NM_005167	chr1	112709994	112715328	PPM1J	3.48458	2.59142	5.45689	0	5.69386	0	5.36453	5.68716
XLOC_001955	mergedTx.3485.1	chr1	112710016	112715311	mergedTx.3485	3.48458	2.59142	5.45689	0	5.69386	0	5.36453	5.68716
XLOC_001960	mergedTx.3495.1	chr1	112774335	112774956	mergedTx.3495	0.638023	1.75548	0.57441	1.4627	3.01726	0.888809	1.21921	3.62293
XLOC_005782	mergedTx.3502.2,mergedTx.3502.1,mergedTx.3502.4,mergedTx.3502.5,mergedTx.3502.6	chr1	112820046	112877858	mergedTx.3502	7.85259	5.89339	3.73366	37.5427	12.3124	11.1101	4.79556	5.81354
XLOC_005782	NR_103746	chr1	112820046	112877858	LINC01356	7.85259	5.89339	3.73366	37.5427	12.3124	11.1101	4.79556	5.81354
XLOC_001963	mergedTx.3503.1,mergedTx.3503.2	chr1	112820099	112849789	mergedTx.3503	1.17789	3.71994	0.738527	23.2639	7.59181	11.1101	2.60098	1.89572
XLOC_001964	mergedTx.3504.1,mergedTx.3504.2	chr1	112849902	112877960	mergedTx.3504	6.6747	2.17345	3.0772	14.3484	4.72055	0	2.43842	3.91782
XLOC_001966	mergedTx.3500.1	chr1	112897450	112898303	mergedTx.3500	0.147236	1.88087	2.21558	1.88062	6.27785	2.44422	2.64162	10.2369
XLOC_001968	mergedTx.3516.1,mergedTx.3516.2	chr1	112911413	112956247	mergedTx.3516	102.476	94.7122	291.554	185.206	216.026	42.9295	242.298	272.942
XLOC_005783	mergedTx.3517.1	chr1	112911848	112956353	mergedTx.3517	105.519	94.7122	291.554	183.256	216.367	43.1072	241.77	273.11
XLOC_005783	NM_001166496,NM_003051	chr1	112911848	112956353	SLC16A1	105.519	94.7122	291.554	183.256	216.367	43.1072	241.77	273.11
XLOC_001970	NR_103743,NR_103744	chr1	112956415	112968926	SLC16A1-AS1	0.0981573	0.794144	3.65161	0	2.48194	1.51098	3.04803	3.03315
XLOC_001970	mergedTx.3519.3	chr1	112956415	112968926	mergedTx.3519	0.0981573	0.794144	3.65161	0	2.48194	1.51098	3.04803	3.03315
XLOC_005784	mergedTx.3520.1,mergedTx.3520.2	chr1	112956505	112969488	mergedTx.3520	0.0981573	0.794144	3.40543	1.81096	2.48194	1.24433	3.45443	1.51658
XLOC_005786	mergedTx.3529.2,mergedTx.3529.3,mergedTx.3529.4	chr1	113011687	113125135	mergedTx.3529	5.49681	0.0835941	2.33867	3.62193	14.8916	7.33267	5.24261	13.8177
XLOC_005786	NR_103777	chr1	113011687	113125135	LOC100996251	5.49681	0.0835941	2.33867	3.62193	14.8916	7.33267	5.24261	13.8177
XLOC_001975	mergedTx.3536.1,mergedTx.3536.2	chr1	113068337	113125202	mergedTx.3536	5.49681	0.0835941	2.6669	3.62193	14.8916	7.33267	5.20197	14.9551
XLOC_001975	NM_001312686,NM_014813	chr1	113068337	113125202	LRIG2	5.49681	0.0835941	2.6669	3.62193	14.8916	7.33267	5.20197	14.9551
XLOC_005801	mergedTx.3576.1,mergedTx.3576.2,mergedTx.3576.3	chr1	113390480	113683299	mergedTx.3576	20.9566	12.6645	17.7657	14.4877	17.3249	10.4435	12.3547	17.904
XLOC_001984	NM_001142782,NM_152900	chr1	113390500	113685923	MAGI3	20.9566	12.6645	17.9298	14.4877	19.3202	10.4435	12.5579	17.904
XLOC_001984	mergedTx.3577.1,mergedTx.3577.2,mergedTx.3577.5	chr1	113390500	113685923	mergedTx.3577	20.9566	12.6645	17.9298	14.4877	19.3202	10.4435	12.5579	17.904
XLOC_005803	mergedTx.3580.1,mergedTx.3580.2	chr1	113445140	113458745	mergedTx.3580	1.42328	0	4.67734	0.0696524	3.55258	2.35534	2.23522	0
XLOC_001986	mergedTx.3582.1	chr1	113457191	113459040	mergedTx.3582	1.03065	0	2.05146	0.0696524	1.07064	1.55542	1.25985	0
XLOC_001987	mergedTx.3583.1	chr1	113509370	113509992	mergedTx.3583	9.6685	4.47229	4.96454	16.0201	8.71112	6.79939	2.19458	5.18164
XLOC_005810	NM_006608	chr1	113697202	113759531	PHTF1	11.5826	9.48794	10.0932	1.60201	11.2417	6.35498	3.12931	19.884
XLOC_005810	mergedTx.3544.2,mergedTx.3544.3,mergedTx.3544.4,mergedTx.3544.5,mergedTx.3544.6	chr1	113697202	113759531	mergedTx.3544	11.5826	9.48794	10.0932	1.60201	11.2417	6.35498	3.12931	19.884
XLOC_001989	mergedTx.3545.1,mergedTx.3545.2,mergedTx.3545.3,mergedTx.3545.5,mergedTx.3545.4,mergedTx.3545.7,mergedTx.3545.6	chr1	113697220	113759531	mergedTx.3545	11.5826	9.44614	10.0932	1.60201	11.2417	6.35498	3.12931	19.884
XLOC_005811	NM_018364,NR_130896	chr1	113761832	113812476	RSBN1	6.33115	7.06371	11.0369	0.348262	12.069	4.48849	4.59236	18.8308
XLOC_001990	mergedTx.3542.1	chr1	113761895	113812404	mergedTx.3542	6.33115	7.06371	11.0369	0.348262	12.069	4.48849	4.4298	18.8308
XLOC_001991	mergedTx.3564.3,mergedTx.3564.4,mergedTx.3564.5	chr1	113812612	113913732	mergedTx.3564	23.6068	20.3134	20.1454	14.7663	12.799	11.7323	19.3042	7.54075
XLOC_001991	NR_125965,NR_037864	chr1	113812612	113913732	AP4B1-AS1	23.6068	20.3134	20.1454	14.7663	12.799	11.7323	19.3042	7.54075
XLOC_001991	NM_022836	chr1	113812612	113913732	DCLRE1B	23.6068	20.3134	20.1454	14.7663	12.799	11.7323	19.3042	7.54075
XLOC_005816	NM_001253852,NM_001308312,NM_001253853,NM_006594	chr1	113894195	113905028	AP4B1	6.62562	14.5036	12.7601	2.7861	3.55258	9.33249	5.77093	6.82459
XLOC_005816	mergedTx.3570.1	chr1	113894195	113905028	mergedTx.3570	6.62562	14.5036	12.7601	2.7861	3.55258	9.33249	5.77093	6.82459
XLOC_005817	mergedTx.3571.1	chr1	113905333	113914004	mergedTx.3571	16.9812	5.80979	7.30321	11.9802	9.24644	2.39978	13.6552	0.716161
XLOC_001994	mergedTx.3559.3	chr1	113929374	113977869	mergedTx.3559	12.1715	4.43049	6.40057	9.19412	9.53843	10.1324	11.8263	0.126381
XLOC_001994	NM_152696,NM_198268,NM_198269,NM_181358	chr1	113929374	113977869	HIPK1	12.1715	4.43049	6.40057	9.19412	9.53843	10.1324	11.8263	0.126381
XLOC_005822	mergedTx.3562.1	chr1	113973159	113977784	mergedTx.3562	10.6501	4.38869	5.57998	8.77621	7.78648	10.1324	8.90024	0.0421271
XLOC_001995	NM_001286352,NM_001286353,NM_020190	chr1	113979391	113982254	OLFML3	0	4.47229	2.21558	4.31845	8.22446	0	0.0406404	0
XLOC_005823	mergedTx.3548.1	chr1	113979441	113982237	mergedTx.3548	0	4.47229	2.21558	4.31845	8.22446	0	0.0406404	0
XLOC_005825	mergedTx.3549.1	chr1	114024707	114024977	mergedTx.3549	0.687101	0.835941	1.06676	3.48262	2.04395	1.73318	0.365763	0.758288
XLOC_005831	mergedTx.3592.3,mergedTx.3592.5,mergedTx.3592.4,mergedTx.3592.6	chr1	114392777	114511160	mergedTx.3592	35.4348	74.5242	41.0703	50.707	47.4002	38.841	24.9938	27.2562
XLOC_005831	NM_015906,NM_033020	chr1	114392777	114511160	TRIM33	35.4348	74.5242	41.0703	50.707	47.4002	38.841	24.9938	27.2562
XLOC_002000	mergedTx.3593.1	chr1	114392796	114395072	mergedTx.3593	4.46616	3.00939	2.74896	16.3683	8.80845	1.15545	1.09729	0
XLOC_002001	mergedTx.3594.1,mergedTx.3594.2,mergedTx.3594.3,mergedTx.3594.5,mergedTx.3594.4,mergedTx.3594.6	chr1	114395931	114511076	mergedTx.3594	30.9686	71.2222	38.3213	34.3387	37.5697	37.6855	23.8965	27.2562
XLOC_005834	NM_005872	chr1	114567560	114581644	BCAS2	78.0351	111.974	105.281	107.404	99.5209	151.497	117.41	80.5049
XLOC_005834	mergedTx.3588.2,mergedTx.3588.3	chr1	114567560	114581644	mergedTx.3588	78.0351	111.974	105.281	107.404	99.5209	151.497	117.41	80.5049
XLOC_002006	mergedTx.3589.1,mergedTx.3589.2	chr1	114567565	114581662	mergedTx.3589	78.0351	111.682	104.543	107.404	99.5209	151.453	116.597	80.5049
XLOC_005837	NM_002524	chr1	114704464	114716894	NRAS	43.7291	41.8389	38.1572	28.7665	28.1286	107.413	56.612	68.1617
XLOC_002008	mergedTx.3620.1,mergedTx.3620.2,mergedTx.3620.3	chr1	114704475	114716775	mergedTx.3620	43.7291	41.8389	38.1572	28.7665	28.1286	107.413	56.612	68.1617
XLOC_005838	mergedTx.3621.7,mergedTx.3621.8,mergedTx.3621.9	chr1	114716913	114758050	mergedTx.3621	206.081	220.521	171.954	182.489	170.232	377.833	202.43	328.255
XLOC_005838	NM_001007553,NM_001130523,NM_001242891,NM_001242892,NM_001242893,NM_007158	chr1	114716913	114758050	CSDE1	206.081	220.521	171.954	182.489	170.232	377.833	202.43	328.255
XLOC_002009	mergedTx.3622.2,mergedTx.3622.1,mergedTx.3622.3,mergedTx.3622.4,mergedTx.3622.5,mergedTx.3622.6	chr1	114716923	114758029	mergedTx.3622	206.081	220.521	171.954	182.489	170.232	377.833	202.43	328.255
XLOC_005839	NM_001102396,NM_025073,NR_049741,NR_049742	chr1	114769484	114780687	SIKE1	87.5563	53.2077	68.5599	30.3685	60.6372	78.6596	73.0714	61.9269
XLOC_005839	mergedTx.3601.5	chr1	114769484	114780687	mergedTx.3601	87.5563	53.2077	68.5599	30.3685	60.6372	78.6596	73.0714	61.9269
XLOC_002011	mergedTx.3602.1,mergedTx.3602.2,mergedTx.3602.3,mergedTx.3602.4	chr1	114769513	114780715	mergedTx.3602	87.5563	53.2077	68.5599	30.3685	60.6372	78.6596	73.0714	61.9269
XLOC_002016	NM_001172411,NM_138959,NM_001172412	chr1	115641953	115698224	VANGL1	14.7236	18.4325	12.3088	0.55722	0	9.95466	8.08743	0.631907
XLOC_002016	mergedTx.3611.3	chr1	115641953	115698224	mergedTx.3611	14.7236	18.4325	12.3088	0.55722	0	9.95466	8.08743	0.631907
XLOC_005845	mergedTx.3612.2,mergedTx.3612.1	chr1	115641970	115691937	mergedTx.3612	14.7236	18.4325	12.3088	0.487567	0	9.95466	8.08743	0.631907
XLOC_005853	NR_027646,NR_027645,NR_024124,NR_024125,NR_024126	chr1	116369185	116418575	ATP1A1-AS1	53.1031	139.31	196.12	215.087	309.026	24.3534	109.729	127.35
XLOC_005853	mergedTx.3638.1,mergedTx.3638.2,mergedTx.3638.3,mergedTx.3638.9	chr1	116369185	116418575	mergedTx.3638	53.1031	139.31	196.12	215.087	309.026	24.3534	109.729	127.35
XLOC_002024	mergedTx.3639.1,mergedTx.3639.2	chr1	116369693	116404756	mergedTx.3639	52.9559	139.142	194.561	214.947	308.734	24.3089	107.9	127.35
XLOC_002024	NM_000701,NM_001160233,NM_001160234	chr1	116369693	116404756	ATP1A1	52.9559	139.142	194.561	214.947	308.734	24.3089	107.9	127.35
XLOC_005855	NM_001779,NR_026665,NM_001144822	chr1	116514534	116571093	CD58	0.0490787	0.835941	1.80529	0.27861	6.32651	0	1.34113	3.37017
XLOC_002026	mergedTx.3626.1	chr1	116514552	116571055	mergedTx.3626	0.0490787	0.835941	1.80529	0.27861	6.32651	0	1.34113	3.37017
XLOC_005857	NM_001542,NM_001007237	chr1	116574398	116667755	IGSF3	7.21456	7.27269	8.08277	26.8162	9.92776	3.06639	13.2894	2.06423
XLOC_005857	mergedTx.3643.3	chr1	116574398	116667755	mergedTx.3643	7.21456	7.27269	8.08277	26.8162	9.92776	3.06639	13.2894	2.06423
XLOC_002027	mergedTx.3644.1,mergedTx.3644.2,mergedTx.3644.3,mergedTx.3644.4	chr1	116574426	116667669	mergedTx.3644	10.5519	7.27269	8.32894	26.8858	9.92776	3.24415	13.2894	2.06423
XLOC_002034	NM_020440	chr1	116909923	116990358	PTGFRN	0	4.01252	6.68777	6.96524	1.80062	1.33321	6.25862	2.27486
XLOC_005862	mergedTx.3633.1	chr1	116967274	116990328	mergedTx.3633	0	4.01252	6.40057	6.96524	1.80062	1.33321	5.48645	1.81147
XLOC_005866	mergedTx.3664.1,mergedTx.3664.2,mergedTx.3664.3,mergedTx.3664.4	chr1	117060309	117121276	mergedTx.3664	10.9445	15.9247	19.9813	42.8363	14.4536	9.68802	9.55049	3.45442
XLOC_005866	NM_001145635,NM_025188	chr1	117060309	117121276	TRIM45	10.9445	15.9247	19.9813	42.8363	14.4536	9.68802	9.55049	3.45442
XLOC_002037	mergedTx.3665.1,mergedTx.3665.2,mergedTx.3665.4,mergedTx.3665.5	chr1	117060315	117121301	mergedTx.3665	10.9445	16.0083	19.7351	42.9059	13.6263	9.68802	9.59113	3.45442
XLOC_002037	NM_003594	chr1	117060315	117121301	TTF2	10.9445	16.0083	19.7351	42.9059	13.6263	9.68802	9.59113	3.45442
XLOC_005871	mergedTx.3669.1	chr1	117367379	117526563	mergedTx.3669	7.3618	6.43675	18.9555	16.1594	13.3343	2.88863	8.94088	10.2369
XLOC_002045	NM_006699	chr1	117367463	117525698	MAN1A2	7.3618	5.85159	17.5195	12.8857	12.069	2.84419	8.33127	10.2369
XLOC_002048	mergedTx.3657.1	chr1	117776537	117778910	mergedTx.3657	19.3861	13.0825	13.4166	5.36324	13.3343	26.3087	13.9803	16.6823
XLOC_005876	mergedTx.3766.2,mergedTx.3766.4,mergedTx.3766.5	chr1	117863485	117929679	mergedTx.3766	6.03668	14.9634	13.7858	25.6321	4.72055	13.9987	15.8497	14.1968
XLOC_005876	NM_017686,NM_001135589	chr1	117863485	117929679	GDAP2	6.03668	14.9634	13.7858	25.6321	4.72055	13.9987	15.8497	14.1968
XLOC_002055	mergedTx.3768.1,mergedTx.3768.2,mergedTx.3768.3,mergedTx.3768.4,mergedTx.3768.5,mergedTx.3768.6	chr1	117869452	117929662	mergedTx.3768	6.03668	14.9634	13.1294	24.239	4.72055	13.821	15.1995	13.7334
XLOC_005877	mergedTx.3769.1,mergedTx.3769.2,mergedTx.3769.3,mergedTx.3769.4,mergedTx.3769.6	chr1	117929744	118185225	mergedTx.3769	59.8269	18.0563	14.7705	73.0654	10.9011	61.5056	61.2044	58.3039
XLOC_005877	NM_206996	chr1	117929744	118185225	SPAG17	59.8269	18.0563	14.7705	73.0654	10.9011	61.5056	61.2044	58.3039
XLOC_002056	mergedTx.3770.1	chr1	117929749	117960392	mergedTx.3770	59.8269	18.0563	13.6217	72.9958	10.9011	61.5056	61.245	58.3039
XLOC_002056	NM_006784	chr1	117929749	117960392	WDR3	59.8269	18.0563	13.6217	72.9958	10.9011	61.5056	61.245	58.3039
XLOC_005883	mergedTx.3708.2,mergedTx.3708.1,mergedTx.3708.5	chr1	119031216	119278825	mergedTx.3708	7.16548	4.17971	15.345	3.76123	8.27313	13.6877	8.94088	16.2189
XLOC_005883	NM_015836,NM_201263	chr1	119031216	119278825	WARS2	7.16548	4.17971	15.345	3.76123	8.27313	13.6877	8.94088	16.2189
XLOC_002061	NR_125977,NR_125974,NR_125976,NR_125975	chr1	119031233	119278852	LOC101929147	4.02445	5.51721	14.4833	3.27366	6.47251	13.6877	9.79433	16.4296
XLOC_002061	mergedTx.3709.1,mergedTx.3709.2,mergedTx.3709.3,mergedTx.3709.4	chr1	119031233	119278852	mergedTx.3709	4.02445	5.51721	14.4833	3.27366	6.47251	13.6877	9.79433	16.4296
XLOC_005888	NM_001080470	chr1	119619377	119647767	ZNF697	1.32512	0.0417971	4.3491	21.6619	3.35792	5.37729	0.284483	1.17956
XLOC_002079	mergedTx.3703.2,mergedTx.3703.3,mergedTx.3703.4	chr1	119711796	119744226	mergedTx.3703	0.343551	6.22776	20.5967	25.2142	13.237	59.6835	55.2709	18.9572
XLOC_002079	NM_006623	chr1	119711796	119744226	PHGDH	0.343551	6.22776	20.5967	25.2142	13.237	59.6835	55.2709	18.9572
XLOC_005891	mergedTx.3704.1,mergedTx.3704.2,mergedTx.3704.3,mergedTx.3704.4	chr1	119711887	119744206	mergedTx.3704	0.343551	6.22776	20.5967	25.2142	13.237	59.7724	55.2709	18.9572
XLOC_002082	mergedTx.3706.1	chr1	120155360	120176785	mergedTx.3706	25.5209	16.7188	21.7045	18.4579	11.6797	28.0419	20.0357	9.0152
XLOC_005901	NM_004892	chr1	120155942	120176521	SEC22B	25.0792	16.468	20.966	18.4579	10.9011	26.9754	19.8325	8.93095
XLOC_005904	mergedTx.3772.1,mergedTx.3772.2,mergedTx.3772.3,mergedTx.3772.4	chr1	120415487	120436679	mergedTx.3772	1.76683	1.21212	2.13352	5.01498	1.75196	1.42209	1.54433	0.842542
XLOC_002088	NM_001037501,NR_102404,NR_102405	chr1	120417190	120467844	NBPF8	15.8033	7.98324	4.30807	12.6767	11.2417	11.4212	11.5419	8.88882
XLOC_002088	mergedTx.3774.1,mergedTx.3774.2	chr1	120417190	120467844	mergedTx.3774	15.8033	7.98324	4.30807	12.6767	11.2417	11.4212	11.5419	8.88882
XLOC_005907	mergedTx.3777.1	chr1	120460573	120466719	mergedTx.3777	13.4476	7.35628	2.87205	4.73637	8.95445	9.68802	8.81896	7.33012
XLOC_005912	mergedTx.3738.1	chr1	120536311	120558982	mergedTx.3738	9.86481	7.77426	5.99027	0.208957	0.194662	5.73282	8.77832	10.1948
XLOC_002093	mergedTx.3740.2,mergedTx.3740.1	chr1	120543016	120558919	mergedTx.3740	5.39865	5.51721	4.63631	0.139305	0.0486655	4.53293	5.77093	8.08841
XLOC_005924	NM_001100910	chr1	121167646	121184318	FAM72B	0.343551	0.668753	1.23088	0.905482	1.84929	1.02213	2.1133	3.70719
XLOC_005939	mergedTx.3783.1	chr1	143701902	143702927	mergedTx.3783	0	0	1.02573	0	1.11931	0.577726	2.64162	6.31907
XLOC_002125	mergedTx.3784.1	chr1	143703120	143704112	mergedTx.3784	0	0.0417971	1.18985	1.74131	2.72527	1.55542	1.62561	6.82459
XLOC_005958	mergedTx.3820.3	chr1	144421386	144461081	mergedTx.3820	3.92629	1.50469	1.60014	11.7016	3.9419	0.844369	0.731527	0.210636
XLOC_005958	NM_173638,NM_001170755	chr1	144421386	144461081	NBPF15	3.92629	1.50469	1.60014	11.7016	3.9419	0.844369	0.731527	0.210636
XLOC_005960	mergedTx.3860.3,mergedTx.3860.1,mergedTx.3860.2,mergedTx.3860.4,mergedTx.3860.5	chr1	144716076	144756288	mergedTx.3860	15.607	18.5997	7.4263	25.5624	21.4128	17.6429	10.8916	17.5249
XLOC_002150	NR_027355_dup2,NR_027356_dup2,NR_027354_dup2	chr1	144716079	144756210	LOC645166	15.607	18.6415	7.4263	25.6321	22.7268	17.6429	11.0542	17.5249
XLOC_002150	mergedTx.3861.3,mergedTx.3861.1,mergedTx.3861.2	chr1	144716079	144756210	mergedTx.3861	15.607	18.6415	7.4263	25.6321	22.7268	17.6429	11.0542	17.5249
XLOC_005965	NM_001271870	chr1	144887191	145095616	SRGAP2B	6.77285	8.48481	5.62101	4.87567	6.86183	10.9768	5.40517	0.379144
XLOC_005965	mergedTx.3868.2	chr1	144887191	145095616	mergedTx.3868	6.77285	8.48481	5.62101	4.87567	6.86183	10.9768	5.40517	0.379144
XLOC_002153	mergedTx.3869.1,mergedTx.3869.2,mergedTx.3869.3,mergedTx.3869.4	chr1	144891673	145093211	mergedTx.3869	5.54589	5.47542	2.74896	0.208957	2.87126	0.533285	2.96675	0
XLOC_005973	mergedTx.3833.1,mergedTx.3833.2,mergedTx.3833.3	chr1	145095991	145112684	mergedTx.3833	4.66247	27.1263	10.8317	34.1297	20.1962	15.1098	17.7598	18.7887
XLOC_002158	NM_207418	chr1	145096000	145112692	FAM72D	4.66247	27.1263	10.8317	34.1297	20.1962	15.0653	17.7598	17.4828
XLOC_002162	mergedTx.3841.1	chr1	145232847	145235749	mergedTx.3841	12.0243	3.59455	3.85675	20.4082	8.1758	7.64376	5.81157	6.15056
XLOC_002170	mergedTx.3852.4,mergedTx.3852.5	chr1	145607960	145670464	mergedTx.3852	36.0728	15.7993	43.2449	46.9457	39.1757	7.9104	28.8547	0.58978
XLOC_002170	NM_001097612,NM_001097613,NR_036541	chr1	145607960	145670464	GPR89A	36.0728	15.7993	43.2449	46.9457	39.1757	7.9104	28.8547	0.58978
XLOC_005989	mergedTx.3853.3,mergedTx.3853.2,mergedTx.3853.1,mergedTx.3853.4	chr1	145607990	145670442	mergedTx.3853	36.0728	15.7993	43.2449	47.294	39.1757	7.9104	28.8547	0.58978
XLOC_005991	NM_014455	chr1	145705143	145842718	RNF115	167.653	88.0246	104.502	68.8863	103.755	215.936	186.986	145.128
XLOC_005991	mergedTx.3950.1,mergedTx.3950.2,mergedTx.3950.4,mergedTx.3950.3,mergedTx.3950.5,mergedTx.3950.7,mergedTx.3950.8,mergedTx.3950.9,mergedTx.3950.10,mergedTx.3950.11,mergedTx.3950.12	chr1	145705143	145842718	mergedTx.3950	167.653	88.0246	104.502	68.8863	103.755	215.936	186.986	145.128
XLOC_002175	mergedTx.3952.1,mergedTx.3952.2,mergedTx.3952.3,mergedTx.3952.4,mergedTx.3952.5,mergedTx.3952.6,mergedTx.3952.7,mergedTx.3952.8,mergedTx.3952.9,mergedTx.3952.10,mergedTx.3952.11,mergedTx.3952.12	chr1	145744445	145844382	mergedTx.3952	168.291	88.6098	105.117	68.8863	103.803	216.292	187.433	145.886
XLOC_002175	NM_006468,NM_001303456	chr1	145744445	145844382	POLR3C	168.291	88.6098	105.117	68.8863	103.803	216.292	187.433	145.886
XLOC_005996	NR_073493,NM_001184795,NM_003846,NR_073491,NR_073492	chr1	145911348	145918924	PEX11B	5.54589	11.2016	13.0063	3.34332	8.75978	18.7983	11.3387	17.2721
XLOC_002179	mergedTx.3888.1,mergedTx.3888.2	chr1	145911357	145918717	mergedTx.3888	5.54589	11.2016	13.0063	3.27366	8.75978	18.7983	11.3387	17.2721
XLOC_005997	NM_005105	chr1	145921557	145928983	RBM8A	182.573	165.391	147.582	312.391	219.579	212.114	186.58	157.05
XLOC_005997	mergedTx.3910.1,mergedTx.3910.2,mergedTx.3910.5,mergedTx.3910.4,mergedTx.3910.6,mergedTx.3910.7,mergedTx.3910.8	chr1	145921557	145928983	mergedTx.3910	182.573	165.391	147.582	312.391	219.579	212.114	186.58	157.05
XLOC_002182	mergedTx.3911.1,mergedTx.3911.2,mergedTx.3911.3,mergedTx.3911.4,mergedTx.3911.5	chr1	145925670	145929022	mergedTx.3911	181.002	165.391	146.598	305.287	210.186	208.87	181.622	156.966
XLOC_006003	NM_001313972,NM_006472	chr1	145992426	145996631	TXNIP	36.5145	20.9403	8.94438	3.97019	14.989	4.57737	9.55049	15.8819
XLOC_002186	mergedTx.3907.1	chr1	145992461	145996631	mergedTx.3907	36.5145	20.9403	8.94438	3.97019	14.989	4.57737	9.55049	15.8819
XLOC_006011	NM_203458	chr1	146151908	146229032	NOTCH2NL	1.81591	0.668753	0.697498	1.74131	0.778648	0.133321	1.05665	1.43232
XLOC_006014	mergedTx.3925.1	chr1	146386266	146386531	mergedTx.3925	1.03065	1.04493	0.902644	2.15923	3.9419	3.64412	0.365763	1.51658
XLOC_002210	mergedTx.3938.1	chr1	147082847	147083580	mergedTx.3938	0.932495	0.961333	1.43602	2.36818	1.50863	1.82206	0.853448	1.51658
XLOC_006029	mergedTx.3953.4,mergedTx.3953.5	chr1	147155106	147172589	mergedTx.3953	12.6623	3.84533	3.20028	23.5425	5.64519	7.51044	3.82019	18.7887
XLOC_006029	NM_005399,NR_103870,NR_103871	chr1	147155106	147172589	PRKAB2	12.6623	3.84533	3.20028	23.5425	5.64519	7.51044	3.82019	18.7887
XLOC_002211	mergedTx.3954.1,mergedTx.3954.2,mergedTx.3954.3,mergedTx.3954.4	chr1	147155129	147172561	mergedTx.3954	12.6623	3.84533	3.20028	23.5425	5.64519	7.51044	3.82019	18.7887
XLOC_002213	NR_002305	chr1	147177851	147179949	PDIA3P1	9.57034	20.1044	30.7309	8.6369	16.5949	3.64412	28.9766	17.7355
XLOC_006033	mergedTx.3960.1	chr1	147203544	147203976	mergedTx.3960	1.91407	2.34064	2.6669	3.27366	1.16797	4.35516	2.23522	1.89572
XLOC_002215	mergedTx.3961.1	chr1	147204020	147204890	mergedTx.3961	1.57052	2.17345	1.76426	1.25374	0.583986	3.02195	1.78818	1.30594
XLOC_002216	mergedTx.4058.1,mergedTx.4058.2,mergedTx.4058.3,mergedTx.4058.10,mergedTx.4058.11,mergedTx.4058.12,mergedTx.4058.13,mergedTx.4058.14,mergedTx.4058.15,mergedTx.4058.16,mergedTx.4058.17,mergedTx.4058.18,mergedTx.4058.19,mergedTx.4058.20,mergedTx.4058.22,mergedTx.4058.21	chr1	147242224	147517879	mergedTx.4058	34.6495	20.0208	56.7845	24.657	55.3813	56.3949	81.1994	19.1678
XLOC_002216	NM_001256336,NM_001256337,NM_001256338,NM_004284,NM_024568,NR_046070	chr1	147242224	147517879	CHD1L	34.6495	20.0208	56.7845	24.657	55.3813	56.3949	81.1994	19.1678
XLOC_006034	mergedTx.4059.1,mergedTx.4059.2,mergedTx.4059.3,mergedTx.4059.4,mergedTx.4059.6,mergedTx.4059.7,mergedTx.4059.8,mergedTx.4059.9,mergedTx.4059.10,mergedTx.4059.11,mergedTx.4059.12,mergedTx.4059.13	chr1	147242429	147517840	mergedTx.4059	34.4532	19.7282	56.2922	31.1346	54.554	54.7951	82.0123	19.1678
XLOC_006034	NR_038423	chr1	147242429	147517840	LINC00624	34.4532	19.7282	56.2922	31.1346	54.554	54.7951	82.0123	19.1678
XLOC_002217	NM_004326	chr1	147541501	147626219	BCL9	13.104	4.63948	1.6822	13.7215	4.18523	2.79975	0.365763	16.9351
XLOC_002217	mergedTx.3964.2,mergedTx.3964.3,mergedTx.3964.4	chr1	147541501	147626219	mergedTx.3964	13.104	4.63948	1.6822	13.7215	4.18523	2.79975	0.365763	16.9351
XLOC_006035	mergedTx.3965.1,mergedTx.3965.2	chr1	147600180	147626192	mergedTx.3965	12.6132	2.96759	1.6822	13.7215	4.18523	2.79975	0.365763	12.3432
XLOC_006037	mergedTx.3975.1,mergedTx.3975.3,mergedTx.3975.4	chr1	147629707	147670401	mergedTx.3975	8.98139	3.26017	4.67734	2.15923	6.6185	1.8665	1.50369	18.3674
XLOC_006037	NM_016361	chr1	147629707	147670401	ACP6	8.98139	3.26017	4.67734	2.15923	6.6185	1.8665	1.50369	18.3674
XLOC_002218	mergedTx.3976.1,mergedTx.3976.2,mergedTx.3976.3,mergedTx.3976.4,mergedTx.3976.5	chr1	147629712	147670453	mergedTx.3976	8.93232	3.26017	4.67734	2.15923	6.6185	1.8665	1.50369	18.3674
XLOC_002223	NM_016334	chr1	147928393	147993521	GPR89B	2.79748	0.0835941	1.51808	3.90054	2.18995	0.933249	1.09729	0
XLOC_006045	NM_001101663,NM_183372,NR_046188,NR_110864	chr1	148102046	148152190	NBPF11	7.85259	1.00313	4.3491	7.1742	2.48194	0.444404	5.93349	1.72721
XLOC_002233	mergedTx.4003.1	chr1	148102165	148109315	mergedTx.4003	5.69312	0.29258	2.87205	7.1742	1.70329	0.399964	2.68226	0.968924
XLOC_002239	mergedTx.4011.2,mergedTx.4011.1	chr1	148146312	148149580	mergedTx.4011	14.5764	12.2465	8.36997	3.76123	11.5337	1.33321	6.9495	11.0794
XLOC_006048	mergedTx.4012.1	chr1	148146401	148149641	mergedTx.4012	14.5764	12.2465	8.36997	3.76123	11.5337	1.33321	6.9495	11.0794
XLOC_002243	mergedTx.4000.1,mergedTx.4000.2,mergedTx.4000.4,mergedTx.4000.3,mergedTx.4000.5,mergedTx.4000.6	chr1	148290623	148297265	mergedTx.4000	6.52746	3.26017	1.51808	1.88062	1.5573	6.75495	6.50246	0.0421271
XLOC_006054	mergedTx.4001.1,mergedTx.4001.2,mergedTx.4001.3,mergedTx.4001.4	chr1	148290626	148297245	mergedTx.4001	6.52746	3.26017	1.51808	1.88062	1.5573	6.75495	6.46182	0.0421271
XLOC_002255	mergedTx.4060.9,mergedTx.4060.11	chr1	148808181	149033019	mergedTx.4060	20.7603	30.0939	22.3199	22.7763	4.18523	22.7535	25.6847	46.6347
XLOC_002255	NM_022359,NM_001198832,NM_001195260,NM_001195261,NM_001002810,NM_001002812,NM_001198834,NM_014644,NM_001002811	chr1	148808181	149033019	PDE4DIP	20.7603	30.0939	22.3199	22.7763	4.18523	22.7535	25.6847	46.6347
XLOC_006064	mergedTx.4064.1,mergedTx.4064.2	chr1	148951996	148981801	mergedTx.4064	19.3861	30.0939	22.2789	22.4281	4.13657	22.7535	24.7906	46.6347
XLOC_006069	mergedTx.4025.1,mergedTx.4025.2	chr1	149088438	149100897	mergedTx.4025	7.95074	0.752347	1.72323	0.0696524	0.973309	2.04426	2.07266	1.89572
XLOC_002261	mergedTx.4026.1,mergedTx.4026.2,mergedTx.4026.3	chr1	149090752	149100933	mergedTx.4026	2.9938	2.00626	2.13352	0.0696524	0.486655	1.99982	1.74754	0.968924
XLOC_002265	mergedTx.4037.1,mergedTx.4037.2	chr1	149345658	149358376	mergedTx.4037	12.2206	9.19536	11.9395	10.5175	8.61379	15.1542	7.72167	5.85567
XLOC_006075	mergedTx.4038.1,mergedTx.4038.2,mergedTx.4038.3,mergedTx.4038.4	chr1	149345658	149359803	mergedTx.4038	12.2206	9.19536	12.1036	10.5175	8.61379	15.2431	7.84359	5.85567
XLOC_006076	mergedTx.4041.1	chr1	149390586	149464514	mergedTx.4041	11.0427	2.04806	2.09249	4.17915	2.91993	0.133321	3.49507	8.3833
XLOC_002267	mergedTx.4042.1	chr1	149390710	149464216	mergedTx.4042	10.8464	2.04806	2.01043	4.17915	2.91993	0.133321	3.45443	8.3833
XLOC_006079	mergedTx.4036.1	chr1	149555068	149556246	mergedTx.4036	2.55209	0.0835941	0.246176	1.3234	3.21192	1.19989	0.568965	0.0421271
XLOC_002275	mergedTx.4055.1	chr1	149842184	149842758	mergedTx.4055	1.47236	1.4211	3.0772	6.26872	1.16797	1.73318	0.853448	12.259
XLOC_006088	NM_003516_dup1	chr1	149842218	149842751	HIST2H2AA3	1.47236	1.4211	3.0772	6.26872	1.16797	1.73318	0.853448	12.259
XLOC_006091	mergedTx.4068.1	chr1	149851000	149851636	mergedTx.4068	1.17789	0.794144	1.96941	3.55227	0.291993	1.06657	0.447044	9.39435
XLOC_002277	NM_001040874_dup1	chr1	149851061	149851594	HIST2H2AA4	1.17789	0.794144	1.96941	3.55227	0.291993	1.06657	0.447044	9.39435
XLOC_006092	mergedTx.4076.1	chr1	149852306	149853345	mergedTx.4076	0.687101	1.54649	1.14882	0.0696524	1.21664	0.577726	1.09729	1.30594
XLOC_002278	NM_021059	chr1	149852619	149853125	HIST2H3C	0.687101	1.54649	1.14882	0.0696524	1.21664	0.577726	1.05665	1.30594
XLOC_006096	mergedTx.4070.1	chr1	149886917	149887411	mergedTx.4070	8.78508	11.4942	12.7601	31.7615	8.27313	5.28841	9.71305	0.758288
XLOC_002279	NM_003517	chr1	149886975	149887411	HIST2H2AC	8.78508	11.4942	12.7601	31.7615	8.27313	5.28841	9.71305	0.758288
XLOC_006099	mergedTx.4081.2,mergedTx.4081.1,mergedTx.4081.3,mergedTx.4081.4	chr1	149899573	149900781	mergedTx.4081	5.9876	19.8536	4.22602	11.0747	12.9937	3.33303	10.4446	22.0746
XLOC_002281	NM_016074	chr1	149899602	149900779	BOLA1	5.9876	19.8536	4.22602	11.0747	12.9937	3.33303	10.4446	22.0746
XLOC_002281	mergedTx.4082.1,mergedTx.4082.2,mergedTx.4082.3	chr1	149899602	149900779	mergedTx.4082	5.9876	19.8536	4.22602	11.0747	12.9937	3.33303	10.4446	22.0746
XLOC_006102	mergedTx.4085.2	chr1	149923317	149928252	mergedTx.4085	47.7535	92.4133	66.9598	28.7665	67.3043	59.4169	84.979	98.3668
XLOC_006102	NM_005850	chr1	149923317	149928252	SF3B4	47.7535	92.4133	66.9598	28.7665	67.3043	59.4169	84.979	98.3668
XLOC_002282	mergedTx.4086.1,mergedTx.4086.2	chr1	149923326	149927825	mergedTx.4086	47.7535	92.2461	66.9598	28.6968	67.3043	59.4169	84.979	98.3668
XLOC_006104	NM_020205	chr1	149940330	150010737	OTUD7B	7.06733	0.0417971	2.42073	2.15923	1.75196	0	0	0
XLOC_002291	mergedTx.4105.6	chr1	150067293	150145327	mergedTx.4105	14.6254	15.1305	20.7198	9.68169	10.2684	20.887	11.0135	16.1347
XLOC_002291	NM_001279353,NM_007259,NM_001279354,NM_001279355,NR_103998	chr1	150067293	150145327	VPS45	14.6254	15.1305	20.7198	9.68169	10.2684	20.887	11.0135	16.1347
XLOC_006107	mergedTx.4106.2,mergedTx.4106.1,mergedTx.4106.3	chr1	150067740	150145304	mergedTx.4106	15.2635	15.0887	20.4736	9.68169	10.2684	20.8426	10.3227	15.4185
XLOC_002293	mergedTx.4099.1,mergedTx.4099.2,mergedTx.4099.3	chr1	150189988	150192031	mergedTx.4099	0.0490787	0.0417971	1.14882	0.0696524	2.09262	0.266643	14.7525	4.33909
XLOC_006110	mergedTx.4100.1,mergedTx.4100.2,mergedTx.4100.3	chr1	150189988	150192031	mergedTx.4100	0.0490787	0.0417971	1.14882	0.0696524	2.09262	0.266643	14.7525	4.33909
XLOC_006111	NM_001136479,NM_001136478,NM_001280559,NM_001280560,NM_030920	chr1	150218417	150236156	ANP32E	24.981	30.7208	29.6231	40.8163	29.7833	21.4203	10.2007	1.64296
XLOC_002294	mergedTx.4104.1,mergedTx.4104.2,mergedTx.4104.3	chr1	150218429	150236151	mergedTx.4104	24.981	30.7208	29.6231	40.8163	29.7833	21.4203	10.2007	1.64296
XLOC_002296	NM_012113	chr1	150257743	150268897	CA14	15.0671	16.2173	11.16	19.1544	47.2055	5.33285	11.5012	65.8868
XLOC_002296	mergedTx.4114.1,mergedTx.4114.3,mergedTx.4114.4,mergedTx.4114.5,mergedTx.4114.6	chr1	150257743	150268897	mergedTx.4114	15.0671	16.2173	11.16	19.1544	47.2055	5.33285	11.5012	65.8868
XLOC_006113	NM_001077628,NM_001243771,NM_001243772,NM_016022,NR_045033,NR_045034,NR_045035	chr1	150265399	150269209	APH1A	13.7911	16.2591	11.16	19.2241	45.1616	5.33285	11.2167	65.8868
XLOC_006113	mergedTx.4115.8,mergedTx.4115.9	chr1	150265399	150269209	mergedTx.4115	13.7911	16.2591	11.16	19.2241	45.1616	5.33285	11.2167	65.8868
XLOC_006115	mergedTx.4111.1	chr1	150293840	150308369	mergedTx.4111	63.3115	52.7897	89.8952	85.0456	75.3341	117.856	83.516	30.2051
XLOC_002299	NM_018997,NM_031901	chr1	150293842	150308979	MRPS21	67.8267	55.8827	97.8548	88.3889	82.926	122.833	90.8719	32.0166
XLOC_006117	mergedTx.4117.1,mergedTx.4117.2	chr1	150321255	150353219	mergedTx.4117	41.6678	84.1793	56.005	8.28864	40.733	37.0633	81.4433	83.0747
XLOC_002301	mergedTx.4118.2,mergedTx.4118.3	chr1	150321479	150353228	mergedTx.4118	41.6678	84.1793	56.005	8.28864	40.733	37.0633	81.4433	82.9062
XLOC_002301	NM_004698	chr1	150321479	150353228	PRPF3	41.6678	84.1793	56.005	8.28864	40.733	37.0633	81.4433	82.9062
XLOC_002302	NM_001297673,NM_001297674,NM_015203	chr1	150364111	150476565	RPRD2	3.92629	15.2141	3.32337	6.26872	3.69858	7.11047	3.00739	0
XLOC_006119	mergedTx.4120.2,mergedTx.4120.1	chr1	150364192	150473357	mergedTx.4120	2.79748	14.9634	3.0772	4.3881	2.6766	6.79939	2.76354	0
XLOC_002304	mergedTx.4137.6	chr1	150487364	150507609	mergedTx.4137	13.2512	22.1107	23.0174	6.12941	19.2229	6.44387	7.51847	20.3895
XLOC_002304	NM_001271895,NM_001271896,NM_025150,NR_073513,NR_073514	chr1	150487364	150507609	TARS2	13.2512	22.1107	23.0174	6.12941	19.2229	6.44387	7.51847	20.3895
XLOC_006125	mergedTx.4138.2,mergedTx.4138.1,mergedTx.4138.3,mergedTx.4138.4,mergedTx.4138.5	chr1	150487414	150507578	mergedTx.4138	13.2512	22.1107	23.0174	6.12941	19.2229	6.44387	7.51847	20.3895
XLOC_006127	NR_104133	chr1	150560895	150579610	ADAMTSL4-AS1	68.1703	70.7206	48.6197	33.8511	87.9385	65.5497	85.9544	105.191
XLOC_006127	NM_001197320,NM_021960,NM_182763	chr1	150560895	150579610	MCL1	68.1703	70.7206	48.6197	33.8511	87.9385	65.5497	85.9544	105.191
XLOC_006127	mergedTx.4142.5,mergedTx.4142.6	chr1	150560895	150579610	mergedTx.4142	68.1703	70.7206	48.6197	33.8511	87.9385	65.5497	85.9544	105.191
XLOC_002310	mergedTx.4144.1,mergedTx.4144.2,mergedTx.4144.3,mergedTx.4144.4	chr1	150574575	150579719	mergedTx.4144	68.1703	70.6371	48.6197	33.8511	87.8412	65.5497	85.6292	105.191
XLOC_002313	mergedTx.4131.1	chr1	150607706	150613687	mergedTx.4131	1.76683	0	4.26705	0.139305	0.389324	2.66643	1.13793	0
XLOC_006134	mergedTx.4145.5	chr1	150622123	150629622	mergedTx.4145	50.6492	44.0541	37.5418	42.2094	63.8491	50.751	47.5086	62.5588
XLOC_006134	NM_207045,NM_207046,NM_004436,NM_207042,NM_207047,NM_207043,NM_207044,NM_207168	chr1	150622123	150629622	ENSA	50.6492	44.0541	37.5418	42.2094	63.8491	50.751	47.5086	62.5588
XLOC_002316	mergedTx.4146.2,mergedTx.4146.1	chr1	150622145	150629633	mergedTx.4146	42.9929	23.3228	21.4993	35.1745	31.7299	31.6416	24.3842	22.0325
XLOC_006136	NM_018178	chr1	150646225	150729949	GOLPH3L	32.1956	26.5829	23.0174	14.5574	46.1349	43.1517	35.032	47.6879
XLOC_006136	NM_001199829,NM_032132	chr1	150646225	150729949	HORMAD1	32.1956	26.5829	23.0174	14.5574	46.1349	43.1517	35.032	47.6879
XLOC_006136	mergedTx.4165.2,mergedTx.4165.3,mergedTx.4165.4,mergedTx.4165.5,mergedTx.4165.8,mergedTx.4165.9,mergedTx.4165.10,mergedTx.4165.11,mergedTx.4165.12,mergedTx.4165.13	chr1	150646225	150729949	mergedTx.4165	32.1956	26.5829	23.0174	14.5574	46.1349	43.1517	35.032	47.6879
XLOC_002318	mergedTx.4166.1,mergedTx.4166.2,mergedTx.4166.3,mergedTx.4166.4,mergedTx.4166.5,mergedTx.4166.6,mergedTx.4166.8,mergedTx.4166.7	chr1	150646247	150729646	mergedTx.4166	30.4288	25.0364	21.007	13.6519	43.0689	38.1743	34.1379	37.3246
XLOC_006138	mergedTx.4168.1	chr1	150724582	150726605	mergedTx.4168	0	2.13165	4.26705	1.53235	2.96859	0.399964	0.853448	2.27486
XLOC_006139	mergedTx.4169.1	chr1	150726855	150727914	mergedTx.4169	0.0981573	1.04493	3.28234	0.975134	3.21192	0.444404	0.609605	2.99103
XLOC_002319	mergedTx.4170.1	chr1	150726872	150728599	mergedTx.4170	0.687101	2.75861	5.25175	1.74131	4.28256	5.77726	1.78818	13.4807
XLOC_006140	mergedTx.4149.3,mergedTx.4149.4	chr1	150730196	150765957	mergedTx.4149	0.539865	7.73246	3.81572	0.0696524	0.827313	0	2.92611	2.14848
XLOC_006140	NM_001199739,NM_004079	chr1	150730196	150765957	CTSS	0.539865	7.73246	3.81572	0.0696524	0.827313	0	2.92611	2.14848
XLOC_002322	mergedTx.4151.2,mergedTx.4151.1,mergedTx.4151.3	chr1	150780925	150798399	mergedTx.4151	0.73618	4.68127	1.60014	5.01498	5.88852	6.53275	9.63177	15.25
XLOC_006142	mergedTx.4152.1,mergedTx.4152.2,mergedTx.4152.3	chr1	150780935	150798366	mergedTx.4152	0.73618	4.68127	1.60014	5.01498	5.88852	6.53275	9.63177	15.25
XLOC_006144	NM_001197325,NM_001286035,NM_001286036,NM_001668,NM_178427	chr1	150809705	150876768	ARNT	2.25762	25.1618	8.1238	12.816	8.56512	5.8217	12.5579	11.7113
XLOC_002323	mergedTx.4158.1,mergedTx.4158.2,mergedTx.4158.3	chr1	150809782	150876705	mergedTx.4158	2.25762	25.1618	8.1238	12.816	8.56512	5.8217	12.5579	11.7113
XLOC_006146	mergedTx.4160.1	chr1	150926299	150945285	mergedTx.4160	0.0490787	3.55275	1.6822	8.98516	0.875978	0	1.86946	4.59186
XLOC_002325	NM_001243491,NM_001145415,NM_012432	chr1	150926339	150964744	SETDB1	5.79128	3.88713	1.6822	13.7215	8.95445	0	3.73891	9.64711
XLOC_006147	mergedTx.4162.1	chr1	150950465	150964726	mergedTx.4162	5.7422	0.334377	0	4.73637	8.07847	0	1.86946	5.05525
XLOC_006148	mergedTx.4171.3	chr1	150965173	150975003	mergedTx.4171	18.4536	21.3583	27.8179	51.5428	39.9544	3.99964	24.0185	46.3398
XLOC_006148	NM_022075,NM_181746	chr1	150965173	150975003	CERS2	18.4536	21.3583	27.8179	51.5428	39.9544	3.99964	24.0185	46.3398
XLOC_002326	mergedTx.4172.1,mergedTx.4172.2,mergedTx.4172.3	chr1	150965198	150974724	mergedTx.4172	18.4536	21.3583	27.8179	51.5428	39.9544	3.99964	24.0185	46.3398
XLOC_002329	NM_001303229,NM_001303242,NM_001303243,NM_021222,NR_130130,NR_130131,NR_130132,NR_130135	chr1	151008391	151035713	PRUNE	15.3125	12.8735	0.0820586	7.10455	9.19777	12.4878	6.01477	0.0421271
XLOC_002329	mergedTx.4175.9,mergedTx.4175.10	chr1	151008391	151035713	mergedTx.4175	15.3125	12.8735	0.0820586	7.10455	9.19777	12.4878	6.01477	0.0421271
XLOC_006151	mergedTx.4176.1,mergedTx.4176.3,mergedTx.4176.2,mergedTx.4176.4	chr1	151008420	151035938	mergedTx.4176	15.4598	12.8735	0.0820586	7.10455	9.19777	12.4878	6.01477	0.0421271
XLOC_002331	mergedTx.4182.2,mergedTx.4182.3,mergedTx.4182.4,mergedTx.4182.5	chr1	151047783	151059673	mergedTx.4182	59.3361	48.5264	33.8492	44.5776	35.0391	46.5291	38.2426	13.3122
XLOC_002331	NM_017860	chr1	151047783	151059673	C1orf56	59.3361	48.5264	33.8492	44.5776	35.0391	46.5291	38.2426	13.3122
XLOC_006153	mergedTx.4184.3,mergedTx.4184.4,mergedTx.4184.5,mergedTx.4184.6,mergedTx.4184.7,mergedTx.4184.8	chr1	151050971	151059626	mergedTx.4184	59.3361	48.1502	33.1106	34.1993	34.6498	45.6403	36.1699	13.27
XLOC_006153	NM_001038707,NM_020239	chr1	151050971	151059626	CDC42SE1	59.3361	48.1502	33.1106	34.1993	34.6498	45.6403	36.1699	13.27
XLOC_002332	NM_144618	chr1	151059675	151119096	GABPB2	5.0551	0.0417971	8.45203	2.43784	0.778648	11.2434	4.67364	6.86672
XLOC_002332	NM_006818	chr1	151059675	151119096	MLLT11	5.0551	0.0417971	8.45203	2.43784	0.778648	11.2434	4.67364	6.86672
XLOC_002332	mergedTx.4185.2,mergedTx.4185.4,mergedTx.4185.5	chr1	151059675	151119096	mergedTx.4185	5.0551	0.0417971	8.45203	2.43784	0.778648	11.2434	4.67364	6.86672
XLOC_006154	mergedTx.4186.1,mergedTx.4186.2,mergedTx.4186.3,mergedTx.4186.4	chr1	151060405	151118333	mergedTx.4186	5.0551	0.0417971	8.16483	0.208957	0.778648	11.2434	4.38916	5.72929
XLOC_002333	NM_001204856,NM_024041,NR_037937	chr1	151156629	151170297	SCNM1	95.9488	92.9567	71.6371	127.534	63.3624	78.4374	77.4605	51.8164
XLOC_002333	NM_024575	chr1	151156629	151170297	TNFAIP8L2	95.9488	92.9567	71.6371	127.534	63.3624	78.4374	77.4605	51.8164
XLOC_002333	NM_001204848	chr1	151156629	151170297	TNFAIP8L2-SCNM1	95.9488	92.9567	71.6371	127.534	63.3624	78.4374	77.4605	51.8164
XLOC_002333	mergedTx.4188.3	chr1	151156629	151170297	mergedTx.4188	95.9488	92.9567	71.6371	127.534	63.3624	78.4374	77.4605	51.8164
XLOC_006160	mergedTx.4190.2,mergedTx.4190.3,mergedTx.4190.4,mergedTx.4190.1,mergedTx.4190.5	chr1	151166020	151169127	mergedTx.4190	95.8997	92.9567	71.6371	127.534	63.1191	78.4374	77.3386	51.8164
XLOC_006162	NM_001271087,NM_001271088,NM_005997	chr1	151176300	151190213	VPS72	44.4162	55.1721	37.0494	8.07968	61.1725	39.0632	51.4913	46.4662
XLOC_006162	mergedTx.4192.4,mergedTx.4192.5	chr1	151176300	151190213	mergedTx.4192	44.4162	55.1721	37.0494	8.07968	61.1725	39.0632	51.4913	46.4662
XLOC_002334	mergedTx.4193.1,mergedTx.4193.2	chr1	151176380	151190197	mergedTx.4193	44.4162	55.0885	37.0494	8.07968	61.1725	39.0187	51.4507	46.4662
XLOC_002335	NM_001135636,NM_001135637,NM_001135638,NM_003557	chr1	151198545	151249531	PIP5K1A	3.09196	7.60707	1.47705	1.25374	5.20721	3.59968	8.94088	2.90677
XLOC_002335	mergedTx.4194.5,mergedTx.4194.6	chr1	151198545	151249531	mergedTx.4194	3.09196	7.60707	1.47705	1.25374	5.20721	3.59968	8.94088	2.90677
XLOC_006164	mergedTx.4195.1,mergedTx.4195.2,mergedTx.4195.3,mergedTx.4195.4	chr1	151198586	151249347	mergedTx.4195	3.09196	7.60707	1.47705	1.25374	5.79119	3.59968	8.94088	2.90677
XLOC_006167	mergedTx.4197.2,mergedTx.4197.1,mergedTx.4197.3,mergedTx.4197.4,mergedTx.4197.5,mergedTx.4197.6,mergedTx.4197.7	chr1	151254405	151267465	mergedTx.4197	243.283	269.382	257.172	195.654	265.227	286.73	274.526	191.089
XLOC_002337	NM_002810	chr1	151254460	151267464	PSMD4	243.283	269.382	257.172	195.654	265.227	286.73	274.526	191.089
XLOC_002337	mergedTx.4198.1,mergedTx.4198.2,mergedTx.4198.3,mergedTx.4198.4,mergedTx.4198.6	chr1	151254460	151267464	mergedTx.4198	243.283	269.382	257.172	195.654	265.227	286.73	274.526	191.089
XLOC_006168	mergedTx.4214.1,mergedTx.4214.2,mergedTx.4214.3,mergedTx.4214.4,mergedTx.4214.5	chr1	151273192	151281995	mergedTx.4214	1.76683	1.58829	0.697498	1.74131	4.0879	0.488845	1.74754	0
XLOC_002338	NM_001304764,NM_001304763,NM_020832	chr1	151273442	151327669	ZNF687	15.9506	34.7334	12.596	25.0052	22.2888	21.4647	34.9914	130.215
XLOC_002338	mergedTx.4215.1,mergedTx.4215.2,mergedTx.4215.3,mergedTx.4215.4,mergedTx.4215.5,mergedTx.4215.7,mergedTx.4215.8,mergedTx.4215.11,mergedTx.4215.12	chr1	151273442	151327669	mergedTx.4215	15.9506	34.7334	12.596	25.0052	22.2888	21.4647	34.9914	130.215
XLOC_006169	mergedTx.4216.7,mergedTx.4216.6,mergedTx.4216.5	chr1	151291797	151327657	mergedTx.4216	14.0365	28.3802	10.7086	23.1246	18.0549	20.9315	33.2438	129.92
XLOC_006169	NM_001198773,NM_001198775,NM_002651,NM_001198774	chr1	151291797	151327657	PI4KB	14.0365	28.3802	10.7086	23.1246	18.0549	20.9315	33.2438	129.92
XLOC_006173	mergedTx.4205.1	chr1	151399516	151401930	mergedTx.4205	94.4764	98.0141	66.7546	177.335	111.736	85.5923	66.3251	63.7383
XLOC_002342	NM_002796	chr1	151399565	151401936	PSMB4	94.4764	98.0141	66.7546	177.335	111.736	85.5923	66.3251	63.7383
XLOC_006174	NM_207171,NM_001194937,NM_001194938,NM_015100,NM_145796	chr1	151402724	151459465	POGZ	2.20854	1.50469	5.70307	6.47768	9.53843	4.62181	5.16133	5.85567
XLOC_002344	mergedTx.4210.1	chr1	151423993	151442118	mergedTx.4210	0	0	1.6822	1.4627	0	0.0888809	3.53571	1.47445
XLOC_006176	mergedTx.4217.1,mergedTx.4217.2,mergedTx.4217.3	chr1	151510293	151538674	mergedTx.4217	1.52144	1.96446	16.863	21.1743	24.3814	6.39942	17.5566	10.4054
XLOC_002348	mergedTx.4218.1	chr1	151510727	151538691	mergedTx.4218	1.52144	1.96446	16.863	21.1743	23.6514	6.39942	17.5566	10.4054
XLOC_002348	NM_020770	chr1	151510727	151538691	CGN	1.52144	1.96446	16.863	21.1743	23.6514	6.39942	17.5566	10.4054
XLOC_002349	NM_001126337,NM_020127,NM_001301317	chr1	151540305	151583556	TUFT1	16.9812	40.7103	11.201	18.3186	19.6122	11.7323	9.71305	83.3274
XLOC_002349	mergedTx.4222.3,mergedTx.4222.5,mergedTx.4222.4,mergedTx.4222.6,mergedTx.4222.8	chr1	151540305	151583556	mergedTx.4222	16.9812	40.7103	11.201	18.3186	19.6122	11.7323	9.71305	83.3274
XLOC_006177	mergedTx.4223.1,mergedTx.4223.3,mergedTx.4223.2,mergedTx.4223.4,mergedTx.4223.5	chr1	151540308	151583567	mergedTx.4223	16.9812	40.7103	11.201	18.3186	19.3202	11.7323	9.71305	83.3274
XLOC_006178	mergedTx.4219.1	chr1	151599624	151607359	mergedTx.4219	0.834337	2.17345	0.902644	0.55722	2.09262	2.13314	2.19458	3.79144
XLOC_002351	mergedTx.4220.1,mergedTx.4220.2	chr1	151599630	151607500	mergedTx.4220	0.834337	2.17345	0.902644	0.55722	2.09262	3.15527	2.68226	3.79144
XLOC_002352	NM_030918	chr1	151612091	151694469	SNX27	29.2509	25.8306	12.1447	13.7912	27.058	58.3503	19.0603	68.1617
XLOC_002352	mergedTx.4228.1,mergedTx.4228.3	chr1	151612091	151694469	mergedTx.4228	29.2509	25.8306	12.1447	13.7912	27.058	58.3503	19.0603	68.1617
XLOC_006179	mergedTx.4229.1,mergedTx.4229.2	chr1	151612347	151694824	mergedTx.4229	9.03047	3.55275	2.05146	2.71645	10.0251	18.7539	6.3399	10.3211
XLOC_006180	mergedTx.4230.1	chr1	151695451	151699057	mergedTx.4230	20.2204	22.2778	9.88806	11.0747	17.0329	39.5964	12.7204	57.8405
XLOC_006184	mergedTx.4231.1,mergedTx.4231.5,mergedTx.4231.6	chr1	151759643	151769615	mergedTx.4231	147.53	153.479	111.312	64.9857	101.37	88.9253	123.994	109.151
XLOC_006184	NM_001300733,NM_031420,NR_125331	chr1	151759643	151769615	MRPL9	147.53	153.479	111.312	64.9857	101.37	88.9253	123.994	109.151
XLOC_002356	NM_001134939,NM_001301371,NM_016178	chr1	151759653	151771330	OAZ3	147.972	153.562	111.353	65.4733	102.538	89.2364	124.075	109.488
XLOC_002356	mergedTx.4232.2,mergedTx.4232.1,mergedTx.4232.3	chr1	151759653	151771330	mergedTx.4232	147.972	153.562	111.353	65.4733	102.538	89.2364	124.075	109.488
XLOC_006185	NM_006862,NM_001083963,NM_001083964,NM_001083965	chr1	151771565	151790534	TDRKH	7.99982	17.1368	9.06747	6.68663	1.07064	14.3543	10.5259	0
XLOC_006185	mergedTx.4245.5,mergedTx.4245.6	chr1	151771565	151790534	mergedTx.4245	7.99982	17.1368	9.06747	6.68663	1.07064	14.3543	10.5259	0
[truncated: 28,166 more rows]
