# Supplementary material for: Can trophectoderm RNA analysis predict human blastocyst competency?
Source: Syst Biol Reprod Med. 2019 Jun 27;65(4):312–25. doi: 10.1080/19396368.2019.1625085 (PMC6816490; doi:10.1080/19396368.2019.1625085)
Supplement: Supplemental Material [file IAAN_A_1625085_SM9021.zip › Ntostis_etal_supplemental_Table_2.xlsx]

## Sheet: DAVID_BP
Suppl Table 2: Biological Process analysis including all trophectoderm transcripts with expression exceeding 1.0 cpm
Term	Count	P-Value	Benjamini	FDR
cell division	302	7.4E-41	6.6E-37	1.5E-37
rRNA processing	201	7.0E-40	3.1E-36	1.4E-36
cell-cell adhesion	241	2.1E-37	6.1E-34	4.2E-34
mRNA splicing, via spliceosome	204	1.1E-36	2.5E-33	2.3E-33
DNA repair	211	3.2E-34	5.7E-31	6.5E-31
mitotic nuclear division	219	5.6E-33	8.3E-30	1.1E-29
translation	216	5.6E-28	7.1E-25	1.1E-24
protein transport	306	1.2E-24	1.3E-21	2.3E-21
proteasome-mediated ubiquitin-dependent protein catabolic process	176	1.6E-24	1.6E-21	3.2E-21
translational initiation	127	8.0E-24	7.1E-21	1.6E-20
viral transcription	107	6.2E-23	5.0E-20	1.2E-19
DNA replication	139	1.5E-22	1.1E-19	2.9E-19
nuclear-transcribed mRNA catabolic process, nonsense-mediated decay	112	1.8E-22	1.2E-19	3.6E-19
cellular response to DNA damage stimulus	175	2.4E-21	1.5E-18	4.8E-18
viral process	236	4.2E-21	2.5E-18	8.5E-18
protein polyubiquitination	157	1.8E-20	1.0E-17	3.7E-17
sister chromatid cohesion	97	1.6E-19	8.1E-17	3.1E-16
transcription, DNA-templated	1212	3.1E-19	1.5E-16	6.2E-16
mitochondrial translational termination	83	1.3E-18	6.1E-16	2.6E-15
SRP-dependent cotranslational protein targeting to membrane	89	2.4E-18	1.0E-15	4.8E-15
mitochondrial translational elongation	82	2.4E-18	1.0E-15	4.8E-15
G2/M transition of mitotic cell cycle	120	1.1E-17	4.4E-15	2.2E-14
mRNA export from nucleus	92	8.6E-17	4.3E-14	2.2E-13
cell cycle	172	8.1E-16	2.9E-13	1.6E-12
regulation of transcription, DNA-templated	939	1.1E-15	3.9E-13	2.2E-12
anaphase-promoting complex-dependent catabolic process	75	1.3E-15	4.2E-13	2.5E-12
protein ubiquitination	263	1.3E-15	4.4E-13	2.7E-12
RNA splicing	137	2.2E-15	7.0E-13	4.5E-12
positive regulation of ubiquitin-protein ligase activity involved in regulation of mitotic cell cycle transition	72	7.1E-15	2.2E-12	1.4E-11
negative regulation of ubiquitin-protein ligase activity involved in mitotic cell cycle	68	1.0E-14	3.0E-12	2.1E-11
protein ubiquitination involved in ubiquitin-dependent protein catabolic process	127	1.1E-14	3.1E-12	2.2E-11
transcription-coupled nucleotide-excision repair	70	2.3E-14	6.2E-12	4.5E-11
autophagy	112	6.8E-14	1.8E-11	1.4E-10
RNA processing	86	2.0E-13	5.1E-11	3.9E-10
protein sumoylation	100	2.7E-13	6.7E-11	5.3E-10
intracellular protein transport	179	3.6E-13	8.8E-11	7.3E-10
termination of RNA polymerase II transcription	61	6.1E-13	1.5E-10	1.2E-9
macroautophagy	70	7.1E-13	1.7E-10	1.4E-9
retrograde vesicle-mediated transport, Golgi to ER	74	1.7E-12	3.8E-10	3.4E-9
regulation of mRNA stability	89	1.8E-12	4.0E-10	3.6E-9
ER to Golgi vesicle-mediated transport	127	5.6E-12	1.2E-9	1.1E-8
regulation of signal transduction by p53 class mediator	102	1.8E-11	3.7E-9	3.5E-8
mRNA processing	138	3.0E-11	6.2E-9	6.1E-8
vesicle-mediated transport	120	4.4E-11	8.9E-9	8.9E-8
chromosome segregation	62	5.6E-11	1.1E-8	1.1E-7
ER-associated ubiquitin-dependent protein catabolic process	56	6.5E-11	1.2E-8	1.3E-7
double-strand break repair via homologous recombination	66	1.1E-10	2.1E-8	2.3E-7
snRNA transcription from RNA polymerase II promoter	63	1.4E-10	2.5E-8	2.8E-7
G1/S transition of mitotic cell cycle	85	3.0E-10	5.4E-8	6.1E-7
regulation of cellular response to heat	66	4.1E-10	7.2E-8	8.2E-7
mitotic nuclear envelope disassembly	43	4.3E-10	7.4E-8	8.6E-7
regulation of cell cycle	99	8.9E-10	1.5E-7	1.8E-6
mRNA 3'-end processing	47	1.9E-9	3.1E-7	3.8E-6
protein phosphorylation	302	3.3E-9	5.4E-7	6.6E-6
stimulatory C-type lectin receptor signaling pathway	85	4.8E-9	7.7E-7	9.7E-6
DNA synthesis involved in DNA repair	35	5.6E-9	8.9E-7	1.1E-5
transcription elongation from RNA polymerase II promoter	72	5.9E-9	9.1E-7	1.2E-5
double-strand break repair	58	6.7E-9	1.0E-6	1.3E-5
intracellular transport of virus	47	9.3E-9	1.4E-6	1.9E-5
DNA recombination	69	2.3E-8	3.4E-6	4.6E-5
interstrand cross-link repair	45	2.7E-8	4.0E-6	5.5E-5
ubiquitin-dependent protein catabolic process	133	2.8E-8	4.0E-6	5.6E-5
tRNA export from nucleus	32	3.5E-8	5.0E-6	7.2E-5
IRE1-mediated unfolded protein response	52	4.0E-8	5.5E-6	8.0E-5
regulation of translational initiation	35	5.0E-8	6.8E-6	1.0E-4
DNA duplex unwinding	41	5.3E-8	7.1E-6	1.1E-4
regulation of cellular amino acid metabolic process	46	6.6E-8	8.8E-6	1.3E-4
protein folding	130	1.3E-7	1.6E-5	2.5E-4
mitochondrial respiratory chain complex I assembly	54	1.5E-7	1.9E-5	3.0E-4
NIK/NF-kappaB signaling	56	1.7E-7	2.1E-5	3.4E-4
DNA damage response, signal transduction by p53 class mediator resulting in cell cycle arrest	53	2.4E-7	3.0E-5	4.8E-4
nucleotide-excision repair, DNA incision, 5'-to lesion	35	3.0E-7	3.7E-5	6.0E-4
mitotic metaphase plate congression	35	3.0E-7	3.7E-5	6.0E-4
gene expression	43	3.1E-7	3.8E-5	6.3E-4
mitochondrion organization	63	3.2E-7	3.9E-5	6.6E-4
protein stabilization	101	4.4E-7	5.2E-5	9.0E-4
tRNA aminoacylation for protein translation	37	4.7E-7	5.5E-5	9.6E-4
telomere maintenance via recombination	31	5.2E-7	5.9E-5	1.0E-3
mitochondrial translation	34	5.3E-7	6.0E-5	1.1E-3
DNA damage response, detection of DNA damage	34	5.3E-7	6.0E-5	1.1E-3
protein K48-linked ubiquitination	42	5.3E-7	5.9E-5	1.1E-3
covalent chromatin modification	86	6.3E-7	7.0E-5	1.3E-3
protein K11-linked ubiquitination	27	7.5E-7	8.2E-5	1.5E-3
insulin receptor signaling pathway	63	7.7E-7	8.3E-5	1.6E-3
multivesicular body assembly	30	9.2E-7	9.8E-5	1.9E-3
Golgi organization	60	1.2E-6	1.2E-4	2.4E-3
strand displacement	26	1.4E-6	1.4E-4	2.8E-3
nucleotide-excision repair, DNA incision	35	1.4E-6	1.4E-4	2.8E-3
RNA export from nucleus	47	1.4E-6	1.4E-4	2.9E-3
protein import into nucleus	49	1.6E-6	1.6E-4	3.1E-3
cytokinesis	42	1.8E-6	1.8E-4	3.6E-3
tRNA processing	34	2.4E-6	2.4E-4	4.8E-3
ribosomal large subunit biogenesis	25	2.5E-6	2.5E-4	5.1E-3
transcription from RNA polymerase III promoter	31	2.8E-6	2.7E-4	5.6E-3
protein autoubiquitination	43	3.3E-6	3.1E-4	6.6E-3
neural tube closure	61	3.9E-6	3.7E-4	7.9E-3
nucleotide-excision repair, DNA gap filling	24	4.6E-6	4.3E-4	9.3E-3
DNA replication initiation	30	4.8E-6	4.5E-4	9.8E-3
global genome nucleotide-excision repair	30	4.8E-6	4.5E-4	9.8E-3
maturation of SSU-rRNA from tricistronic rRNA transcript (SSU-rRNA, 5.8S rRNA, LSU-rRNA)	30	4.8E-6	4.5E-4	9.8E-3
positive regulation of telomere maintenance via telomerase	30	4.8E-6	4.5E-4	9.8E-3
RNA phosphodiester bond hydrolysis, exonucleolytic	27	5.2E-6	4.7E-4	1.0E-2
spliceosomal snRNP assembly	27	5.2E-6	4.7E-4	1.0E-2
base-excision repair	32	6.9E-6	6.2E-4	1.4E-2
nucleotide-excision repair, DNA damage recognition	23	8.4E-6	7.5E-4	1.7E-2
regulation of ubiquitin-protein ligase activity involved in mitotic cell cycle	23	8.4E-6	7.5E-4	1.7E-2
apoptotic process	350	8.7E-6	7.7E-4	1.8E-2
gene silencing by RNA	82	8.8E-6	7.8E-4	1.8E-2
intra-Golgi vesicle-mediated transport	26	9.2E-6	8.0E-4	1.9E-2
replication fork processing	26	9.2E-6	8.0E-4	1.9E-2
tRNA modification	26	9.2E-6	8.0E-4	1.9E-2
endosomal transport	53	9.7E-6	8.4E-4	2.0E-2
double-strand break repair via nonhomologous end joining	51	9.9E-6	8.4E-4	2.0E-2
cilium morphogenesis	97	1.4E-5	1.2E-3	2.9E-2
regulation of cytokinesis	22	1.5E-5	1.3E-3	3.1E-2
tRNA methylation	25	1.6E-5	1.3E-3	3.3E-2
7-methylguanosine mRNA capping	30	2.0E-5	1.6E-3	4.0E-2
regulation of glucose transport	30	2.0E-5	1.6E-3	4.0E-2
transcription initiation from RNA polymerase I promoter	30	2.0E-5	1.6E-3	4.0E-2
Wnt signaling pathway, planar cell polarity pathway	69	2.3E-5	1.8E-3	4.6E-2
COPII vesicle coating	49	2.3E-5	1.8E-3	4.6E-2
phosphatidylinositol biosynthetic process	47	2.3E-5	1.9E-3	4.7E-2
translesion synthesis	32	2.5E-5	1.9E-3	4.9E-2
exonucleolytic nuclear-transcribed mRNA catabolic process involved in deadenylation-dependent decay	27	2.5E-5	1.9E-3	5.0E-2
