# Supplementary material for: Can trophectoderm RNA analysis predict human blastocyst competency?
Source: Syst Biol Reprod Med. 2019 Jun 27;65(4):312–25. doi: 10.1080/19396368.2019.1625085 (PMC6816490; doi:10.1080/19396368.2019.1625085)
Supplement: Supplemental Material [file IAAN_A_1625085_SM9021.zip › Ntostis_etal_supplemental_Table_3.xlsx]

## Sheet: BP_INCOMP_DOWN
Supplemental Table 3. Biological processes and functional annotation clustering (FAC) analysis of DE transcripts.
Category	Term	Count	P-Value	Benjamini	FDR
GOTERM_BP_DIRECT	cholesterol biosynthetic process	9	9.0E-15	2.4E-12	1.2E-11
GOTERM_BP_DIRECT	cholesterol biosynthetic process via lathosterol	3	2.7E-5	3.6E-3	3.5E-2
GOTERM_BP_DIRECT	cholesterol biosynthetic process via desmosterol	3	2.7E-5	3.6E-3	3.5E-2
GOTERM_BP_DIRECT	isoprenoid biosynthetic process	3	4.0E-4	3.5E-2	5.2E-1
GOTERM_BP_DIRECT	cholesterol metabolic process	4	4.1E-4	2.7E-2	5.4E-1
GOTERM_BP_DIRECT	sterol metabolic process	3	9.1E-4	4.8E-2	1.2E0
GOTERM_BP_DIRECT	oxidation-reduction process	7	1.5E-3	6.4E-2	1.9E0
GOTERM_BP_DIRECT	sterol biosynthetic process	2	2.1E-2	5.6E-1	2.5E1
GOTERM_BP_DIRECT	response to drug	4	2.7E-2	6.0E-1	3.0E1
GOTERM_BP_DIRECT	drug transmembrane transport	2	4.0E-2	7.1E-1	4.2E1
GOTERM_BP_DIRECT	steroid biosynthetic process	2	6.6E-2	8.4E-1	5.9E1
GOTERM_BP_DIRECT	response to organic cyclic compound	2	1.0E-1	9.2E-1	7.5E1

## Sheet: FAC_INCOMP_DOWN
Functional annotation analysis of transcripts significantly down regulated in theTE of incompetent blastocysts
Annotation Cluster 1	Enrichment Score: 8.53	Count	P_Value	Benjamini	FDR
UP_KEYWORDS	Steroid biosynthesis	10	1.0E-17	1.2E-15	1.2E-14
UP_KEYWORDS	Sterol metabolism	11	5.2E-17	3.0E-15	5.9E-14
UP_KEYWORDS	Sterol biosynthesis	9	1.0E-16	4.2E-15	1.2E-13
UP_KEYWORDS	Steroid metabolism	11	7.2E-16	1.9E-14	7.5E-13
GOTERM_BP_DIRECT	cholesterol biosynthetic process	9	9.0E-15	2.4E-12	1.2E-11
UP_KEYWORDS	Lipid biosynthesis	10	1.5E-11	3.4E-10	1.7E-8
UP_KEYWORDS	Cholesterol metabolism	8	1.5E-11	2.8E-10	1.7E-8
UP_KEYWORDS	Cholesterol biosynthesis	6	2.4E-10	4.0E-9	2.8E-7
UP_KEYWORDS	Lipid metabolism	12	4.2E-10	6.0E-9	4.8E-7
KEGG_PATHWAY	Steroid biosynthesis	6	6.1E-9	2.1E-7	5.3E-6
KEGG_PATHWAY	Biosynthesis of antibiotics	8	7.0E-6	1.2E-4	6.1E-3
UP_KEYWORDS	Endoplasmic reticulum	10	1.7E-4	2.1E-3	1.9E-1
GOTERM_CC_DIRECT	endoplasmic reticulum membrane	9	3.3E-4	2.6E-2	3.5E-1
KEGG_PATHWAY	Metabolic pathways	13	5.0E-4	5.6E-3	4.4E-1
UP_KEYWORDS	Oxidoreductase	7	8.4E-4	8.8E-3	9.6E-1
Annotation Cluster 2	Enrichment Score: 5.79	Count	P_Value	Benjamini	FDR
KEGG_PATHWAY	Steroid biosynthesis	6	6.1E-9	2.1E-7	5.3E-6
GOTERM_BP_DIRECT	cholesterol biosynthetic process via desmosterol	3	2.7E-5	3.6E-3	3.5E-2
GOTERM_BP_DIRECT	cholesterol biosynthetic process via lathosterol	3	2.7E-5	3.6E-3	3.5E-2
Annotation Cluster 3	Enrichment Score: 5.19	Count	P_Value	Benjamini	FDR
UP_KEYWORDS	Cholesterol biosynthesis	6	2.4E-10	4.0E-9	2.8E-7
GOTERM_BP_DIRECT	isoprenoid biosynthetic process	3	4.0E-4	3.5E-2	5.2E-1
KEGG_PATHWAY	Terpenoid backbone biosynthesis	3	2.8E-3	2.3E-2	2.4E0
Annotation Cluster 4	Enrichment Score: 3.11	Count	P_Value	Benjamini	FDR
KEGG_PATHWAY	Steroid biosynthesis	6	6.1E-9	2.1E-7	5.3E-6
UP_KEYWORDS	NADP	5	4.6E-4	5.3E-3	5.2E-1
UP_KEYWORDS	Oxidoreductase	7	8.4E-4	8.8E-3	9.6E-1
GOTERM_BP_DIRECT	oxidation-reduction process	7	1.5E-3	6.4E-2	1.9E0
GOTERM_MF_DIRECT	iron ion binding	4	4.2E-3	3.4E-1	4.5E0
GOTERM_CC_DIRECT	intracellular membrane-bounded organelle	6	5.8E-3	1.4E-1	5.9E0
UP_KEYWORDS	Iron	4	2.5E-2	1.9E-1	2.5E1
GOTERM_MF_DIRECT	oxidoreductase activity	3	6.8E-2	9.0E-1	5.4E1
Annotation Cluster 5	Enrichment Score: 1.51	Count	P_Value	Benjamini	FDR
UP_KEYWORDS	Membrane	23	1.3E-2	1.1E-1	1.3E1
UP_KEYWORDS	Transmembrane helix	18	2.8E-2	2.0E-1	2.8E1
UP_KEYWORDS	Transmembrane	18	2.9E-2	1.9E-1	2.8E1
GOTERM_CC_DIRECT	integral component of membrane	17	4.8E-2	6.1E-1	4.0E1
UP_SEQ_FEATURE	transmembrane region	16	5.8E-2	1.0E0	5.1E1
Annotation Cluster 6	Enrichment Score: 0.59	Count	P_Value	Benjamini	FDR
UP_KEYWORDS	ATP-binding	6	1.3E-1	5.9E-1	8.0E1
UP_SEQ_FEATURE	active site:Proton acceptor	4	1.5E-1	1.0E0	8.5E1
GOTERM_MF_DIRECT	ATP binding	6	2.1E-1	9.9E-1	9.3E1
UP_SEQ_FEATURE	domain:Protein kinase	3	2.5E-1	1.0E0	9.7E1
UP_KEYWORDS	Nucleotide-binding	6	2.6E-1	8.3E-1	9.7E1
INTERPRO	Protein kinase-like domain	3	3.0E-1	1.0E0	9.8E1
UP_SEQ_FEATURE	binding site:ATP	3	3.1E-1	1.0E0	9.9E1
UP_SEQ_FEATURE	nucleotide phosphate-binding region:ATP	4	3.2E-1	1.0E0	9.9E1
UP_KEYWORDS	Kinase	3	4.2E-1	9.2E-1	1.0E2
UP_KEYWORDS	Transferase	5	4.3E-1	9.1E-1	1.0E2
Annotation Cluster 7	Enrichment Score: 0.22	Count	P_Value	Benjamini	FDR
UP_KEYWORDS	Signal	10	4.2E-1	9.3E-1	1.0E2
UP_SEQ_FEATURE	signal peptide	8	5.1E-1	1.0E0	1.0E2
UP_SEQ_FEATURE	topological domain:Cytoplasmic	8	5.5E-1	1.0E0	1.0E2
UP_KEYWORDS	Cell membrane	7	6.0E-1	9.7E-1	1.0E2
UP_SEQ_FEATURE	glycosylation site:N-linked (GlcNAc...)	9	6.3E-1	1.0E0	1.0E2
UP_SEQ_FEATURE	topological domain:Extracellular	6	6.7E-1	1.0E0	1.0E2
UP_KEYWORDS	Glycoprotein	9	6.9E-1	9.8E-1	1.0E2
GOTERM_CC_DIRECT	plasma membrane	7	8.9E-1	1.0E0	1.0E2
Annotation Cluster 8	Enrichment Score: 0.2	Count	P_Value	Benjamini	FDR
UP_KEYWORDS	Cytoplasm	11	4.7E-1	9.3E-1	1.0E2
GOTERM_CC_DIRECT	nucleoplasm	7	5.3E-1	1.0E0	1.0E2
GOTERM_CC_DIRECT	cytoplasm	6	9.9E-1	1.0E0	1.0E2
Annotation Cluster 9	Enrichment Score: 0.04	Count	P_Value	Benjamini	FDR
GOTERM_BP_DIRECT	regulation of transcription, DNA-templated	3	8.5E-1	1.0E0	1.0E2
UP_KEYWORDS	Zinc	4	8.5E-1	1.0E0	1.0E2
UP_KEYWORDS	Zinc-finger	3	8.7E-1	1.0E0	1.0E2
GOTERM_BP_DIRECT	transcription, DNA-templated	3	9.3E-1	1.0E0	1.0E2
UP_KEYWORDS	Transcription regulation	3	9.5E-1	1.0E0	1.0E2
UP_KEYWORDS	Transcription	3	9.6E-1	1.0E0	1.0E2
UP_KEYWORDS	Nucleus	6	9.9E-1	1.0E0	1.0E2
GOTERM_CC_DIRECT	nucleus	6	1.0E0	1.0E0	1.0E2

## Sheet: FAC_INCOMP_UP
Functional annotation analysis of transcripts significantly upregulated in the TE of incompretent blastocysts
Annotation Cluster 1	Enrichment Score: 0.4	Count	P_Value	Benjamini	FDR
GOTERM_CC_DIRECT	integral component of membrane	4	3.2E-1	1.0E0	9.4E1
UP_SEQ_FEATURE	transmembrane region	4	3.3E-1	1.0E0	9.8E1
UP_KEYWORDS	Transmembrane helix	4	3.8E-1	1.0E0	9.9E1
UP_KEYWORDS	Transmembrane	4	3.8E-1	1.0E0	9.9E1
UP_SEQ_FEATURE	topological domain:Cytoplasmic	3	4.1E-1	1.0E0	9.9E1
UP_KEYWORDS	Membrane	4	6.1E-1	1.0E0	1.0E2
Annotation Cluster 2	Enrichment Score: 0.11	Count	P_Value	Benjamini	FDR
UP_KEYWORDS	Alternative splicing	5	6.7E-1	1.0E0	1.0E2
UP_KEYWORDS	Polymorphism	5	8.0E-1	1.0E0	1.0E2
UP_SEQ_FEATURE	sequence variant	5	8.6E-1	1.0E0	1.0E2
