# Supplementary material for: Can trophectoderm RNA analysis predict human blastocyst competency?
Source: Syst Biol Reprod Med. 2019 Jun 27;65(4):312–25. doi: 10.1080/19396368.2019.1625085 (PMC6816490; doi:10.1080/19396368.2019.1625085)
Supplement: Supplemental Material [file IAAN_A_1625085_SM9021.zip › Ntostis_etal_supplemental_Table_4.xlsx]

## Sheet: Suppl Table 5
Supplemental Table 4. Common gene family members between the DE genes reported in the current and Kirkegaard analysis.
Gene family name	Ntostis et al.	Kirkegaard et al.
ATP binding cassette subfamilies	ABCG2	ABCB10
Cytochrome 450	CYP11A1, CYP51A1	CYP2F1
Dehydrocholesterol reductases	DHCR7	DHCR24
Family with sequence similarity	FAM171A1	FAM120B
Hydroxysteroid dehydrogenases	HSD17B1	HSD17B11
Micro RNA genes	MIR548XHG	MIR548O2
Open reading frames	C14orf1	C3orf67, C5orf42
Pleckstrin homology domain containing gene family	PLEKHA6	PLEKHG1
Zinc Finger gene family	ZNF285	ZNF141, ZNF264, ZNF341, ZNF480, ZNF774, ZNF876
